# Supplementary material for: Diverting glial glycolytic flux towards neurons is a memory-relevant role of Drosophila CRH-like signalling
Source: Nat Commun. 2024 Dec 2;15:10467. doi: 10.1038/s41467-024-54778-x (PMC11612226; doi:10.1038/s41467-024-54778-x)
Supplement: Supplementary file 4 — Source Data [file 41467_2024_54778_MOESM4_ESM.zip]

Archive with 19 entries (19 files):
- Source data Figure 1.xlsx
- Source data Figure 2.xlsx
- Source data Figure 3.xlsx
- Source data Figure 4.xlsx
- Source data Figure 5.xlsx
- Source data Figure 6.xlsx
- Source data Figure 7.xlsx
- Source data Supplementary Figure 1.xlsx
- Source data Supplementary Figure 2.xlsx
- Source data Supplementary Figure 3.xlsx
- Source data Supplementary Figure 4.xlsx
- Source data Supplementary Figure 5.xlsx
- Source data Supplementary Figure 6.xlsx
- Source data Supplementary Figure 7.xlsx
- Source data Supplementary Figure 8.xlsx
- Source data Supplementary Table 1.xlsx
- Source data Supplementary Table 2.xlsx
- Source data Supplementary Table 3.xlsx
- Source data Supplementary Table 4.xlsx
