# Supplementary material for: Diverting glial glycolytic flux towards neurons is a memory-relevant role of Drosophila CRH-like signalling
Source: Nat Commun. 2024 Dec 2;15:10467. doi: 10.1038/s41467-024-54778-x (PMC11612226; doi:10.1038/s41467-024-54778-x)
Supplement: Supplementary file 4 — Source Data [file 41467_2024_54778_MOESM4_ESM.zip › Source data Figure 1.xlsx]

## Sheet: Figure 1a
	LD mean area (µm2)					LD density/µm2
	tub-Gal80ts;54H02-GAL4/+		tub-Gal80ts; 54H02-GAL4 > Dh44-R1 RNAi KK108591			tub-Gal80ts;54H02-GAL4/+		tub-Gal80ts; 54H02-GAL4 > Dh44-R1 RNAi KK108591
	0.24		0.16			0.032		0.070
	0.16		0.22			0.024		0.099
	0.14		0.25			0.036		0.056
	0.18		0.27			0.054		0.046
	0.13		0.20			0.068		0.054
	0.18		0.18			0.008		0.071
	0.24		0.19			0.017		0.052
	0.15		0.43			0.004		0.081
	0.17		0.26			0.002		0.036
	0.21		0.37			0.010		0.065
	0.21		0.25			0.011		0.047
	0.17		0.43			0.037		0.046
	0.20		0.25			0.055		0.036
	0.20		0.43			0.040		0.109
	0.20		0.39			0.027		0.031
	0.41		0.28					0.095
	0.21		0.41					0.077
	0.21		0.23					0.094
			0.28
	LD mean area (µm2)					LD density /µm2
	tub-Gal80ts;54H02-GAL4/+		tub-Gal80ts;54H02-GAL4 > Dh44-R2 RNAi JF03289			tub-Gal80ts;54H02-GAL4/+		tub-Gal80ts;54H02-GAL4 > Dh44-R2 RNAi JF03289
	0.28		0.32			0.029		0.037
	0.25		0.21			0.026		0.014
	0.19		0.21			0.013		0.027
	0.29		0.20			0.043		0.019
	0.24		0.18			0.013		0.021
	0.32		0.31			0.017		0.021
	0.17		0.20			0.019		0.01
	0.29		0.30			0.039		0.036
	0.2		0.19			0.030		0.013

## Sheet: Figure 1b
LD mean area (µm2)							LD density / µm2
tub-Gal80ts;54H02-GAL4/+		tub-Gal80ts;54H02-GAL4 > Dh44-R1 RNAi KK108591		tub-Gal80ts;54H02-GAL4 > Dh44-R1 RNAi KK108591, ACC RNAi GD3482			tub-Gal80ts; 54H02-GAL4/+		tub-Gal80ts;54H02-GAL4 > Dh44-R1 RNAi KK108591		tub-Gal80ts;54H02-GAL4 > Dh44-R1 RNAi KK108591, ACC RNAi GD3482
0.32		0.54		0.38			0.032		0.048		0.025
0.39		0.37		0.14			0.024		0.042		0.012
0.29		0.35		0.19			0.019		0.048		0.018
0.20		0.37		0.27			0.020		0.066		0.020
0.17		0.57		0.18			0.014		0.054		0.008
0.23		0.46		0.28			0.019		0.040		0.012
0.24		0.32		0.24			0.025		0.023		0.021
0.37		0.29		0.22			0.012		0.047		0.044
0.32		0.20		0.25			0.016		0.053		0.040
0.32		0.26		0.23			0.034		0.051		0.028
0.20		0.50		0.21			0.018		0.048		0.006
0.22		0.47		0.22			0.009		0.042		0.017
0.26		0.27		0.18			0.046		0.029		0.018
0.16		0.36		0.16			0.010				0.046

## Sheet: Figure 1c
	Dh44 Relative fluorescence intensity
	MB320C > mCD8::GFP	MB320C > mCD8::GFP, RNAi Dh44 JF01822
	1.14	0.10
	0.36	0.32
	0.46	0.25
	1.77	0.22
	0.82	0.13
	0.35	0.14
	0.66	0.13
	1.18	0.25
	2.22	0.15
		0.02

## Sheet: Figure 1d
LD mean area (µm2)					LD density/µm2
tub-Gal80ts; NP2758-GAL4/+		tub-Gal80ts; NP2758-GAL4 > Dh44 RNAi JF01822			tub-Gal80ts; NP2758-GAL4/+		tub-Gal80ts; NP2758-GAL4 > Dh44 RNAi JF01822
0.17		0.21			0.017		0.030
0.16		0.36			0.005		0.016
0.19		0.31			0.004		0.010
0.12		0.23			0.013		0.013
0.12		0.18			0.001		0.015
0.22		0.18			0.003		0.019
0.15		0.25			0.022		0.067
0.18		0.21			0.025		0.021
0.20		0.22			0.003		0.040
0.22		0.24			0.039		0.063
0.23		0.23			0.022
0.22		0.27			0.017
		0.39			0.022

## Sheet: Figure 1e
LD mean area (µm2)
tub-Gal80ts; 54H02-GAL4; NP2758-GAL4/+		tub-Gal80ts; 54H02-GAL4; NP2758-GAL4 > Dh44 RNAi JF01822		tub-Gal80ts; 54H02-GAL4; NP2758-GAL4 > Dh44 RNAi JF01822, ACC RNAi GD3482
0.21		0.40		0.18
0.24		0.42		0.33
0.21		0.23		0.17
0.20		0.17		0.23
0.22		0.32		0.24
0.23		0.25		0.29
0.27		0.23		0.21
0.16		0.36		0.20
0.25		0.31		0.23
0.27		0.44		0.23
0.24		0.30		0.22
0.24		0.40
0.15		0.35
		0.30
LD density/µm2
tub-Gal80ts; 54H02-GAL4; NP2758-GAL4/+		tub-Gal80ts; 54H02-GAL4; NP2758-GAL4 > Dh44 RNAi JF01822		tub-Gal80ts; 54H02-GAL4; NP2758-GAL4 > Dh44 RNAi JF01822, ACC RNAi GD3482
0.004		0.064		0.009
0.033		0.051		0.027
0.038		0.027		0.003
0.017		0.008		0.021
0.020		0.003		0.022
0.025		0.002		0.012
0.030		0.084		0.016
0.009		0.074		0.021
0.027		0.057		0.025
0.020		0.058		0.020
0.018		0.035		0.035
0.023		0.045
0.004		0.051
		0.113
