# Supplementary material for: Diverting glial glycolytic flux towards neurons is a memory-relevant role of Drosophila CRH-like signalling
Source: Nat Commun. 2024 Dec 2;15:10467. doi: 10.1038/s41467-024-54778-x (PMC11612226; doi:10.1038/s41467-024-54778-x)
Supplement: Supplementary file 4 — Source Data [file 41467_2024_54778_MOESM4_ESM.zip › Source data Figure 2.xlsx]

## Sheet: Figure 2a
1x
			Cold shock @ 2h					1x No induction
tub-GAL80ts; NP2758-GAL4/+	tub-GAL80ts; NP2758-GAL4 > Dh44 RNAi JF01822	Dh44 RNAi JF01822/+	tub-GAL80ts; NP2758-GAL4/+	tub-GAL80ts; NP2758-GAL4 > Dh44 RNAi JF01822	Dh44 RNAi JF01822/+			tub-GAL80ts; NP2758-GAL4/+	tub-GAL80ts; NP2758-GAL4 > Dh44 RNAi JF01822	Dh44 RNAi JF01822/+
54	57	26	26	35	10			51	21	57
43	32	19	13	2	25			28	51	27
21	21	78	31	23	29			58	31	40
25	22	48	33	10	6			39	31	44
62	19	69	5	15	15			26	41	27
34	35	27	0	37	39			40	11	39
34	15	42	36	47	29			9	26	41
53	-15	54	29	35	1			32	37	31
44	30	47	20	20	39			52	29	21
53	10	36	35	36	25			33	51	35
44	3	35	23	-13	32
59	10	49	25	35	-3
25	40	37
57	8	39
75	11	52
43	-10	72
40	16	32

## Sheet: Figure 2b
	1x
	tub-GAL80ts; NP2758-GAL4/+	TH-GAL80, Dh44 RNAi JF01822 / +	tub-GAL80ts; NP2758-GAL4 > Dh44 RNAi JF01822	tub-GAL80ts; NP2758-GAL4; TH-GAL80 > Dh44 RNAi JF01822
	46	31	-6	19
	69	35	-24	74
	41	26	13	50
	14	27	2	25
	0	29	23	40
	58	27	8	43
	38	59	6	47
	24	40	-10	33
	39	41	6	22
	31	26	12	-7
	20	15	7	9
	35	39	26	49

## Sheet: Figure 2c 
Dh44 Relative fluorescence intensity in MP1
t=0		t=30 min		t=60 min		t= 180 min		t= 360 min
Unpaired	Paired	Unpaired	Paired	Unpaired	Paired	Unpaired	Paired	Unpaired	Paired
0.710861	0.788787	0.89421	0.139185	0.561792	0.0982451	0.777053	0.852547	0.733572	0.589653
0.814221	0.95188	1.04971	0.298391	0.712104	0.25631	0.639387	0.735742	0.793604	0.65781
1.0141	0.946139	0.429052	0.566002	0.368924	0.245002	0.737428	0.954779	0.803276	0.645095
0.630138	1.0282	0.758741	0.497387	0.408952	0.384083	0.90833	0.926489	0.559088	0.6424
0.918656	0.547675	1.0906	0.180581	0.895912	0.394596	0.941035	0.924039	0.794814	0.891218
0.73663	0.833635	0.829541	0.4211	1.0594	0.604255	1.06823	0.888414	0.82435	0.953436
0.771806	0.729404	0.466754	0.551292	0.755141	0.527334	0.677594	0.849946	0.944291	0.871984
0.676683	0.902024	0.958615	0.257526	0.653634	0.305512	0.631847	0.561202	0.539443	0.787911
0.608998	0.511084	0.722453	0.357125	0.874569	0.212169
0.577364	0.761241	0.796072	0.350433	1.0176	0.319971
