# Supplementary material for: Diverting glial glycolytic flux towards neurons is a memory-relevant role of Drosophila CRH-like signalling
Source: Nat Commun. 2024 Dec 2;15:10467. doi: 10.1038/s41467-024-54778-x (PMC11612226; doi:10.1038/s41467-024-54778-x)
Supplement: Supplementary file 4 — Source Data [file 41467_2024_54778_MOESM4_ESM.zip › Source data Figure 3.xlsx]

## Sheet: Figure 3a
1x								1x No induction
			Cold shock @ 2h
tub-GAL80ts; 54H02-GAL4/+	tub-GAL80ts; 54H02-GAL4 > Dh44-R1 RNAi KK108591	Dh44-R1 RNAi KK108591 /+	tub-GAL80ts; 54H02-GAL4/+	tub-GAL80ts; 54H02-GAL4 > Dh44-R1 RNAi KK108591	Dh44-R1 RNAi KK108591 /+			tub-GAL80ts; 54H02-GAL4/+	tub-GAL80ts; 54H02-GAL4 > Dh44-R1 RNAi KK108591	Dh44-R1 RNAi KK108591 /+
50	31	57	14	10	12			27	57	44
52	14	42	13	13	30			36	60	50
60	44	54	24	26	22			33	50	38
43	7	47	11	29	33			37	29	45
39	13	58	32	21	16			52	45	49
45	3	56	16	38	13			39	51	36
42	20	47	-25	15	13			39	78	30
46	13	39	24	5	24			39	28	45
41	29	27	44	15	38			30	4	38
33	11	31	18	5	-5			43	43	37
46	2	42	22	15	-4
35	11	26	6	5	11

## Sheet: Figure 3b
	1x
	tub-GAL80ts; 54H02-GAL4/+	tub-GAL80ts; 54H02-GAL4 > Dh44-R2 RNAi JF03289	Dh44 R2 RNAi JF03289 /+
	11	35	39
	41	41	36
	28	39	51
	18	30	17
	39	42	24
	52	36	42
	41	45	35
	30	44	21
	47	51	37
	23	42	26
	24	53	43
	50	52	73

## Sheet: Figure 3c 
	CONTROL									DH44-R1 KD in Cortex Glia
	Time traces						Slope			Time traces						Slope
		1x Unpaired		1x Paired			1x Unpaired	1x Paired			1x Unpaired		1x Paired			1x Unpaired	1x Paired
	Time (s)	Mean	SEM	Mean	SEM		0.958595	0.82213		Time (s)	Mean	SEM	Mean	SEM		1.0497	1.21724
	0	0.844396	0.499283	-0.740195	0.342505		0.981925	1.0529		0	0.257545	0.175583	-0.853645	0.731312		1.0479	1.11131
	1	0.329674	0.96038	-0.869052	0.340544		1.11054	0.99589		1	0.368401	0.292639	-0.70984	0.831768		1.13467	0.882505
	2	0.558495	1.06338	-0.751495	0.42096		0.8496	1.23082		2	0.474962	0.39818	-0.666944	0.893782		0.96279	1.01229
	3	0.726321	1.01567	-0.771894	0.502876		0.78089	1.1339		3	0.864953	0.337626	-0.388573	0.819394		0.99311	1.26275
	4	0.777521	1.01817	-0.590534	0.375417		0.897965	1.4676		4	0.656105	0.685424	-0.628688	0.755829		1.0772	1.2307
	5	0.188616	1.112	-0.641308	0.424546		1.1305	0.99269		5	-0.115376	0.555244	-0.485946	0.863033		1.29306	1.1303
	6	0.369128	1.02615	-0.930232	0.33384		1.0974	1.0765		6	0.709163	0.590247	-0.435116	0.662887		1.1324	1.29685
	7	0.436346	0.902696	-0.993913	0.405606		1.0245	1.3805		7	1.04203	0.397657	-0.665556	0.625216		0.92306	1.08231
	8	0.925999	0.62345	-0.509576	0.516665		1.0179	1.0651		8	1.10706	0.653017	-0.572212	0.657769		1.1492	0.808934
	9	1.02533	0.658313	-0.205814	0.479878		0.6908	1.071		9	1.23253	0.565423	-0.0058246	0.73889		0.85025	0.99946
	10	1.45446	0.561819	-0.319936	0.323409		1.0426	1.1817		10	1.12037	0.56535	0.161789	0.716557		0.86126	1.2154
	11	1.33963	0.526353	-0.462624	0.276004					11	-0.152187	0.56756	0.0483738	0.62403
	12	1.03565	0.484242	-0.203083	0.235501					12	0.140775	0.579693	0.519786	0.645157
	13	0.944255	0.532323	0.112483	0.373088					13	-0.342024	0.679024	0.358901	0.676422
	14	0.318848	0.474324	0.489103	0.364888					14	-0.827979	0.614885	-0.193371	0.581856
	15	0.188452	0.649951	0.630637	0.386734					15	-0.90362	0.454891	-0.0565899	0.55135
	16	-0.0132992	0.643124	0.598171	0.271908					16	-0.670295	0.354874	0.153464	0.613499
	17	1.07482	0.52901	0.492527	0.225416					17	-0.970223	0.492026	0.079255	0.446718
	18	0.923964	0.44656	0.643952	0.254486					18	-0.227552	0.284402	0.0647075	0.499656
	19	1.0523	0.407753	0.779072	0.35677					19	-0.19381	0.321296	-0.00475955	0.541594
	20	0.622535	0.684576	0.438404	0.351587					20	-0.0790664	0.305939	0.151995	0.643609
	21	0.634148	0.369888	0.133938	0.307971					21	0.214897	0.394053	0.0426126	0.608992
	22	0.178943	0.430942	-0.259709	0.360889					22	-0.00184482	0.386414	0.573866	0.465801
	23	-0.354768	0.785498	-0.417452	0.374378					23	-0.191487	0.280874	0.773081	0.550962
	24	-0.226604	0.518498	-0.449867	0.243826					24	-0.0930032	0.363512	0.608492	0.536144
	25	0.288739	0.313747	-0.0261833	0.428995					25	0.382218	0.432322	0.650166	0.476501
	26	0.553817	0.387836	0.00336719	0.452535					26	-0.0554867	0.460555	0.271272	0.605631
	27	-0.0206967	0.518879	-0.0365012	0.543227					27	0.0281418	0.310553	-0.490412	0.578909
	28	0.0164731	0.502667	-0.157008	0.406459					28	1.09153	0.390368	-0.438455	0.520417
	29	0.022371	0.485073	0.0731987	0.306699					29	1.00482	0.357118	-0.0789052	0.418571
	30	0.178452	0.518549	-0.264528	0.319078					30	0.109805	0.448779	0.0960911	0.370678
	31	0.0603764	0.401661	-0.401063	0.243856					31	0.530207	0.389215	0.451383	0.45168
	32	0.747649	0.402981	-0.559635	0.268774					32	0.587652	0.443945	0.649844	0.535199
	33	0.761089	0.435248	-0.0484549	0.396867					33	0.190794	0.49816	0.474654	0.574518
	34	0.638746	0.41544	0.288347	0.414432					34	0.282524	0.65533	0.40946	0.536947
	35	1.09002	0.492374	0.308328	0.26449					35	-0.446456	0.376273	-0.190448	0.634862
	36	0.680735	0.37244	0.335961	0.319136					36	-0.595234	0.385537	-0.676306	0.36769
	37	0.587173	0.427332	0.26771	0.305141					37	-0.644032	0.398389	-0.786116	0.317463
	38	0.877102	0.555259	0.0883075	0.280121					38	-0.270423	0.360541	-0.394571	0.417508
	39	0.406576	0.588299	0.220753	0.230806					39	0.0245362	0.436792	-0.262156	0.393972
	40	-0.56728	0.224076	0.19331	0.194952					40	-0.00100715	0.345224	-0.125003	0.436021
	41	-0.439349	0.412687	0.26002	0.189272					41	0.0337134	0.417963	0.668919	0.368604
	42	-0.577547	0.208142	0.281693	0.18396					42	-0.00396214	0.370392	0.567706	0.589561
	43	-0.000599438	0.203037	0.0487301	0.326397					43	-0.0599279	0.353793	0.402557	0.567603
	44	0.546252	0.276957	-0.0136794	0.333845					44	-0.0606727	0.3304	0.623975	0.452007
	45	0.31056	0.213879	-0.0803595	0.293411					45	0.37765	0.321084	0.0821015	0.436164
	46	0.251526	0.436746	0.0869243	0.275532					46	-0.233935	0.408388	-0.141146	0.443575
	47	0.0281041	0.40492	-0.261994	0.319826					47	-0.0847617	0.522299	0.43087	0.451638
	48	-0.254675	0.506667	-0.147366	0.245853					48	0.107331	0.524586	0.213295	0.448692
	49	-0.605949	0.488754	-0.2337	0.24194					49	0.454754	0.475267	-0.197783	0.443758
	50	-0.404071	0.425392	-0.119054	0.348855					50	0.0266952	0.485864	-0.314274	0.517026
	51	-0.586531	0.444573	-0.316921	0.308878					51	-0.0689219	0.617107	0.0426488	0.389775
	52	-1.21304	0.422104	0.138792	0.332316					52	-0.261612	0.550006	0.121028	0.399693
	53	-1.06451	0.43908	-0.0305118	0.240904					53	-0.430906	0.51851	0.49078	0.454949
	54	-0.937545	0.441314	-0.306807	0.22725					54	-0.691219	0.52234	0.622256	0.487139
	55	-0.581247	0.65186	0.18162	0.286597					55	-0.778449	0.43488	0.24153	0.495144
	56	-0.507746	0.519292	0.0884787	0.254968					56	-0.418091	0.463759	-0.258974	0.44372
	57	0.184159	0.405397	-0.160166	0.243367					57	-0.299178	0.520598	0.120287	0.527415
	58	0.301997	0.35307	0.525884	0.438115					58	-0.320818	0.551847	0.240455	0.405831
	59	0.401046	0.40149	0.363527	0.58271					59	-0.304135	0.458145	0.624635	0.451382
	60	-0.261159	0.367013	-0.328222	0.46302					60	-0.739	0.704739	1.12363	0.380424
	61	0.11341	0.424357	-0.40034	0.53002					61	-0.998686	0.793331	1.26425	0.414442
	62	-0.548774	0.28359	-0.504033	0.542352					62	-1.21852	0.602818	1.28668	0.505494
	63	-0.705544	0.419209	-0.435188	0.676751					63	-1.41714	0.74103	0.989694	0.498614
	64	-0.267926	0.527327	0.24825	0.744094					64	-0.581127	0.772205	1.47574	0.664007
	65	-0.00460604	0.601184	1.73343	0.520929					65	-0.486236	0.843878	1.40655	0.69957
	66	-0.208043	0.680364	1.97289	0.624802					66	0.648881	0.588535	1.96703	0.859726
	67	-0.324319	0.828357	2.3713	0.790337					67	1.3788	0.555038	2.31219	0.832345
	68	0.331856	0.730608	2.31716	0.635048					68	2.33449	0.553345	3.84808	0.937562
	69	0.671779	0.750242	2.83242	0.830963					69	2.42328	0.647027	4.47571	1.00023
	70	1.50246	1.03002	3.90959	0.9552					70	2.6207	0.741138	5.83032	1.09859
	71	2.03652	1.08663	4.21045	0.87385					71	3.50175	0.870021	6.54381	1.16882
	72	3.47332	1.07643	4.31386	0.818267					72	3.97359	1.09606	7.07839	1.16652
	73	3.74828	1.18867	4.83144	0.864796					73	4.45321	1.19327	7.40453	1.15997
	74	4.46731	1.53267	5.50123	0.970598					74	5.14209	1.26096	8.43239	1.00835
	75	4.74451	1.54456	7.21804	1.42275					75	6.52974	1.43161	9.38922	0.923543
	76	6.01231	1.69481	7.91644	1.57882					76	6.64128	1.55184	10.8797	1.11336
	77	6.27993	1.78819	9.49595	1.40184					77	7.87874	1.71328	11.8003	1.09056
	78	6.86791	1.70349	10.2086	1.60732					78	8.33878	1.79817	12.9147	1.12425
	79	7.17225	1.85913	11.8084	1.77757					79	9.90398	1.54927	13.8047	1.22386
	80	7.95113	1.93852	12.9356	1.91036					80	11.0162	1.68723	14.5818	1.18898
	81	8.80582	2.36136	13.8675	1.89563					81	11.758	1.53266	15.7554	1.13499
	82	10.0566	2.55542	15.1305	1.86151					82	12.4829	1.55085	16.8931	1.3203
	83	10.7555	2.53628	16.0936	1.8201					83	13.8276	1.59029	18.1807	1.32195
	84	11.3701	2.43101	17.2438	1.79402					84	14.4891	1.49435	18.6958	1.17933
	85	12.1427	2.30687	18.0243	1.9446					85	15.1201	1.44866	19.5209	1.45536
	86	12.8221	2.17521	18.9875	1.68549					86	16.9043	1.72199	20.3259	1.59298
	87	12.7913	2.24651	19.7749	1.45193					87	17.0353	1.51604	20.4123	1.51836
	88	13.4282	2.31219	19.9416	1.24573					88	18.4884	1.5328	21.0256	1.63524
	89	14.4761	2.31168	20.1789	1.1233					89	18.8132	1.46056	21.1057	1.63959
	90	14.483	2.32633	20.7804	1.25267					90	19.8555	1.36453	21.275	1.61355
	91	15.2478	2.17048	21.2699	1.23172					91	20.4191	1.34389	21.5797	1.58274
	92	15.729	2.29382	21.6817	1.13758					92	20.5893	1.43475	22.1859	1.58717
	93	16.4433	2.19243	22.906	0.950964					93	20.2684	1.51143	21.9107	1.49876
	94	16.4752	2.06389	23.5418	1.10348					94	20.556	1.56947	22.4609	1.54499
	95	17.2817	2.14586	23.7807	1.24097					95	20.5667	1.4907	23.1633	1.49003
	96	17.7524	2.35201	23.7104	0.882833					96	21.026	1.29599	22.8715	1.35862
	97	18.8825	2.34237	23.811	0.734642					97	21.2376	1.23388	22.6928	1.34768
	98	19.1958	2.19752	23.6521	0.599888					98	21.2122	1.18363	22.9432	1.27235
	99	19.2005	2.16093	24.0355	0.580023					99	21.4671	1.13506	22.9989	1.31135
	100	19.6329	1.97216	24.1448	0.6088					100	21.2257	1.2476	23.0384	1.36711
	101	21.0642	1.78481	24.5401	0.596414					101	21.5497	1.19532	23.0007	1.52989
	102	21.2549	1.60312	24.49	0.59834					102	21.6069	1.10936	23.2174	1.41418
	103	22.4983	1.69725	24.5202	0.683227					103	22.0256	1.2016	23.3007	1.53141
	104	22.729	1.49414	24.8747	0.806855					104	22.4646	1.14988	23.0648	1.52797
	105	23.1007	1.46592	24.6762	0.821919					105	23.0914	1.18462	23.2102	1.54978
	106	23.4307	1.49016	24.3366	0.656447					106	22.9557	1.2166	22.9446	1.50086
	107	23.0058	1.50756	24.6753	0.724811					107	22.2883	1.22003	22.5957	1.48134
	108	23.0633	1.49556	26.8053	1.95626					108	23.0336	1.30675	22.4806	1.52387
	109	23.4438	1.3985	26.986	1.94472					109	22.5284	1.077	22.5545	1.41988
	110	24.1428	1.1646	27.0041	1.92259					110	22.472	1.13865	23.0255	1.54528
	111	23.647	0.862806	27.7318	1.83089					111	22.5406	1.23503	22.7231	1.61421
	112	23.9482	0.97507	26.4194	0.701693					112	22.6365	1.26209	23.309	1.59654
	113	23.8225	0.983749	26.342	0.73606					113	22.4515	1.27229	23.1913	1.84332
	114	24.1372	0.952261	26.5711	0.797569					114	22.9689	1.3846	23.8906	1.8711
	115	24.5014	0.951207	26.2324	0.672707					115	23.0543	1.47177	23.8281	1.93513
	116	24.7926	0.898913	26.8798	0.787932					116	22.8756	1.40817	23.7596	1.86088
	117	24.9365	0.793003	26.6024	0.775753					117	23.251	1.36624	24.0644	1.85114
	118	25.8512	1.04709	26.9543	0.857462					118	23.7289	1.397	24.4358	1.95359
	119	25.3298	1.08998	27.3278	1.02067					119	24.2533	1.45333	24.2791	1.9222
	120	26.0617	1.02848	27.5221	1.0063					120	23.7536	1.44957	24.3593	2.00569
	121	26.2481	1.1578	27.1022	0.958188					121	23.2378	1.66456	24.1909	1.89333
	122	25.8989	1.03438	27.7273	0.961311					122	23.4014	1.71641	23.6906	2.07003
	123	26.3695	1.03734	27.4929	0.865689					123	22.5446	1.64071	23.228	1.9598
	124	26.0972	1.0991	27.9282	0.836678					124	22.2178	1.50197	23.2218	2.0039
	125	25.4585	0.917225	27.7839	0.826074					125	22.3536	1.44529	23.0402	1.78776
	126	25.2692	0.800634	26.8421	0.989192					126	22.4061	1.44532	23.3841	1.87471
	127	25.0599	1.03129	25.8361	0.789526					127	22.8123	1.44684	23.5228	1.76055
	128	25.5801	0.943245	26.0197	0.783865					128	23.1287	1.54958	23.7732	1.83261
	129	25.8975	0.872945	26.1888	0.700304					129	22.6354	1.47556	24.1282	1.7802
	130	25.6308	0.933589	25.9186	0.539918					130	22.5656	1.50736	23.243	1.77962
	131	25.7585	0.895998	25.6054	0.539168					131	22.2195	1.46449	23.2305	1.75287
	132	25.6337	0.981262	25.9727	0.580824					132	22.5658	1.38241	23.6177	1.83754
	133	24.9815	0.957181	25.5535	0.522208					133	22.5869	1.43717	23.3266	1.77353
	134	24.7891	0.997895	25.3747	0.593849					134	23.013	1.5771	22.5666	1.69474
	135	25.0848	1.15614	25.853	0.664151					135	23.1592	1.42887	23.1147	1.68484
	136	24.8491	1.21821	26.3469	0.765758					136	23.1707	1.25256	23.1067	1.60304
	137	24.1775	1.07615	26.4999	0.722208					137	23.1339	1.19135	23.556	1.6921
	138	24.561	0.980755	26.6468	0.770294					138	23.5599	1.1818	23.9172	1.78947
	139	25.239	0.991412	26.1155	0.691474					139	23.3362	1.3319	24.1601	1.82385
	140	25.1995	0.990655	26.2086	0.552713					140	23.4268	1.31753	24.3435	1.9156
	141	25.1976	1.01466	26.1521	0.618928					141	23.4663	1.11813	24.0763	1.93956
	142	25.4921	1.00511	26.0303	0.688726					142	23.6061	0.98214	23.8516	1.91736
	143	25.3178	0.999214	26.1529	0.709602					143	23.6746	1.04136	23.971	1.98649
	144	25.2778	1.12567	26.6989	0.867269					144	23.8588	1.08547	23.905	1.81491
	145	24.871	1.16402	26.8193	0.819581					145	23.3171	0.976415	24.4059	1.81736
	146	25.2826	1.12388	26.4532	0.774104					146	23.2715	1.05522	23.8369	1.79813
	147	25.5023	1.14447	26.179	0.799512					147	23.9371	1.39744	23.7122	1.70724
	148	24.9933	1.10843	26.0044	0.913832					148	23.6078	1.11807	23.6088	1.68148
	149	24.8007	1.10896	26.1412	0.812538					149	23.4248	1.17843	23.9177	1.78915
	150	24.581	0.967265	26.2531	0.831846					150	23.5698	1.09204	23.7863	1.70525
	151	24.1375	0.990999	26.3264	0.8038					151	22.9994	1.34798	24.1117	1.87738
	152	23.6175	0.884744	25.9899	0.669347					152	22.9075	1.34746	23.9633	1.86789
	153	23.9877	0.86207	25.7992	0.723241					153	23.32	1.12784	23.6917	1.87487
	154	24.5733	1.02352	25.7377	0.728865					154	23.7009	1.11376	23.7915	1.98941
	155	24.5552	1.18474	25.711	0.798697					155	23.1575	1.04696	23.7079	2.02041
	156	24.3601	0.972205	25.9652	0.903169					156	23.1795	1.07315	23.4302	2.0856
	157	24.8249	1.12624	25.9219	0.934639					157	22.6292	1.053	23.4209	1.99729
	158	24.3997	1.25932	25.7577	0.903465					158	22.2242	1.063	23.262	1.93251
	159	24.3249	1.22973	25.441	0.856847					159	22.4315	1.2068	23.0507	1.88433
	160	24.0613	1.19954	25.8855	0.821074					160	22.6001	1.28358	22.6021	1.87785
	161	23.9346	1.27069	25.5704	0.903754					161	22.3394	1.24918	23.4356	2.10757
	162	24.3329	1.25944	25.8252	0.838194					162	22.2485	1.11394	23.4045	2.16415
	163	24.6218	1.16329	25.9893	0.872427					163	22.0795	1.09868	23.5655	2.26269
	164	24.7819	1.22382	26.4486	0.909406					164	22.189	1.10081	23.4284	2.13194
	165	24.895	1.2246	26.52	0.929262					165	22.3053	1.08528	23.3233	2.00174
	166	24.808	1.21285	26.3671	0.820692					166	22.6261	1.10045	23.0354	2.09909
	167	24.5014	1.32519	25.9503	0.975674					167	23.6188	1.33603	23.1631	2.09969
	168	24.5025	1.16889	25.9201	1.0105					168	23.5556	1.38445	23.3378	2.04544
	169	24.5771	1.17402	25.3823	1.06128					169	23.7218	1.37688	22.9525	2.00734
	170	24.5103	1.26437	26.0982	1.02877					170	23.3862	1.26975	23.5134	2.04346
	171	24.4028	1.26828	26.2479	0.945993					171	23.2873	1.15805	24.0047	2.05824
	172	24.1092	1.39555	25.9597	0.679528					172	23.1761	1.2057	23.8338	2.23682
	173	24.038	1.44224	26.1754	0.653477					173	23.1824	1.24642	23.5192	2.15484
	174	24.1594	1.27352	26.3965	0.683114					174	22.6002	1.22166	23.5516	2.14191
	175	24.2486	1.42323	26.138	0.755213					175	23.1234	1.33193	23.2258	2.15273
	176	24.1733	1.42188	25.5291	0.711675					176	22.7001	1.39099	22.6997	1.90975
	177	24.1227	1.37229	24.9298	0.808109					177	22.9284	1.38513	22.8178	1.85899
	178	24.4723	1.52939	24.951	0.769501					178	23.3808	1.33076	22.4496	1.81085
	179	24.8007	1.58172	25.3427	0.855115					179	23.2789	1.38719	22.3671	1.83849
	180	24.5106	1.46839	25.2437	0.753484					180	23.7057	1.35966	23.0884	1.79171
	181	24.9031	1.41418	25.7764	0.667672					181	23.8581	1.42792	23.0689	1.82247
	182	24.5938	1.33862	26.1419	0.755183					182	23.8345	1.41124	23.4384	2.04747
	183	25.1049	1.36327	25.9041	0.742979					183	23.6474	1.41332	23.7467	2.07846
	184	25.0279	1.37487	25.7429	0.752273					184	23.7172	1.33106	23.435	2.00054
	185	25.2028	1.48554	26.2079	0.875975					185	23.8284	1.379	23.616	2.12795
	186	25.0174	1.34997	25.8485	0.854733					186	23.3358	1.20874	23.7665	2.11959
	187	25.2148	1.3828	25.622	0.763515					187	23.22	1.26567	23.2457	1.98724
	188	24.4402	1.33555	25.2894	0.663317					188	22.7925	1.29089	22.7509	2.00884
	189	24.2636	1.21737	25.1588	0.65133					189	22.7867	1.35064	22.669	2.05291
	190	24.3767	1.17582	25.1174	0.688375					190	22.1758	1.41589	22.501	1.96848
	191	23.5805	1.2039	24.5704	0.846268					191	22.3317	1.33375	22.3849	1.99635
	192	23.6492	1.1244	24.6726	0.836479					192	21.8696	1.56012	22.5373	1.97897
	193	23.465	1.18187	24.9627	0.746586					193	22.0666	1.64641	22.8867	2.09644
	194	23.9584	1.23597	24.8733	0.602598					194	22.1612	1.37536	22.4744	1.93825
	195	23.8853	1.28742	24.7902	0.602077					195	22.1292	1.3427	23.0832	2.02116
	196	23.4267	1.23614	24.865	0.629819					196	21.8737	1.49279	23.6564	2.08563
	197	23.938	1.34696	25.0927	0.652062					197	22.083	1.23677	23.4501	2.15938
	198	23.9488	1.33222	24.6775	0.575564					198	22.3051	1.26218	23.0615	2.11307
	199	23.6051	1.41155	24.6946	0.542477					199	22.3517	1.30934	22.954	2.13668
	200	23.6411	1.32052	24.632	0.600673					200	22.6627	1.49426	22.9918	2.1036
	201	23.7325	1.17556	25.4028	0.771099					201	22.3293	1.45042	22.6612	2.06078
	202	23.6275	1.24034	25.1336	0.522425					202	22.6535	1.44311	22.6718	1.89149
	203	23.5984	1.24842	25.5735	0.645861					203	22.0981	1.43274	23.1837	1.84496
	204	23.8185	1.16878	26.1449	0.946605					204	22.0618	1.39728	23.4468	1.93105
	205	23.8893	1.19263	25.7676	0.82794					205	21.9793	1.41123	23.4112	1.9317
	206	24.0246	1.2557	25.5517	0.882226					206	21.9525	1.50768	23.573	2.09374
	207	24.2908	1.07353	25.5	0.973812					207	22.0209	1.49275	24.0334	2.06785
	208	24.5002	1.0797	25.7274	0.96045					208	22.1269	1.43733	23.0664	2.07621
	209	25.1973	1.10672	25.7655	0.729148					209	21.7889	1.48287	23.2937	2.19994
	210	24.4415	1.16879	25.4498	0.771623					210	21.6772	1.27389	23.49	2.22207
	211	24.2409	1.13942	25.6667	0.732032					211	22.3127	1.55695	23.3511	2.04434
	212	24.4863	1.25359	25.4888	0.658133					212	22.1418	1.48504	22.6256	1.97382
	213	24.3272	1.37431	25.142	0.821874					213	22.1023	1.49391	22.7206	1.9362
	214	23.9839	1.40085	24.7244	0.939697					214	22.4156	1.53275	22.3116	1.8111
	215	24.2771	1.25144	24.6556	1.04655					215	22.9749	1.59456	22.0608	1.77147
	216	24.552	1.38316	24.9988	1.04784					216	22.8459	1.71976	21.4571	1.87052
	217	24.3703	1.37295	24.805	0.952231					217	23.0943	1.68467	22.2469	1.79841
	218	24.5768	1.19908	24.4415	0.928829					218	22.6819	1.39651	22.8141	2.01148
	219	24.6532	1.24373	24.4413	0.832098					219	22.7976	1.6902	22.7446	2.07281
	220	24.4897	1.21709	25.3943	0.755714					220	23.4845	1.71184	23.049	2.08705
	221	23.6182	1.14656	24.4361	0.729452					221	23.317	1.42744	22.5866	2.10307
	222	23.9154	1.1784	24.0524	0.749696					222	23.2426	1.42976	23.148	2.1764
	223	24.4236	1.11807	24.0687	0.719708					223	23.1241	1.25991	22.841	2.18056
	224	24.6183	1.16899	24.5471	0.725618					224	22.7968	1.34471	22.7361	2.17783
	225	24.288	1.1696	24.9035	0.825013					225	22.0664	1.41628	22.3967	2.08954
	226	24.0675	1.09328	25.0503	0.904155					226	22.1315	1.46194	22.7609	2.09054
	227	23.6843	1.08385	24.8262	0.9127					227	22.5844	1.44269	22.5259	2.17711
	228	23.2353	1.25483	25.1054	0.966031					228	23.1802	1.42437	22.567	2.11417
	229	23.7097	1.08552	25.2245	0.980131					229	22.5957	1.50737	22.7329	1.97942
	230	23.5949	1.10814	24.9252	0.939716					230	23.1662	1.49563	23.0497	2.0378
	231	23.299	1.02547	25.1205	0.908376					231	22.8591	1.27493	22.6529	2.05214
	232	24.4573	1.20926	25.1428	0.862991					232	22.2498	1.40995	22.3455	2.01967
	233	24.4268	1.18232	24.9659	0.831706					233	22.2972	1.48504	22.8623	1.9216
	234	23.2093	1.05176	24.8939	0.919845					234	22.6497	1.51132	22.8987	1.91615
	235	23.8113	1.17525	25.1361	0.823546					235	22.6804	1.45073	22.4516	1.91144
	236	24.1285	1.14934	25.2223	0.735965					236	22.7396	1.468	22.4947	1.88786
	237	23.7985	1.14535	25.1263	0.850725					237	23.377	1.58583	22.9854	1.89133
	238	23.9315	1.11691	25.1862	0.852443					238	23.3915	1.55208	23.1552	2.08841
	239	23.9784	1.15133	24.8946	0.842322					239	23.1678	1.52577	22.7904	2.10717
	240	24.4323	1.07729	24.4038	0.955158					240	22.6244	1.50567	23.0801	2.08533

## Sheet: Figure 3d 
	CONTROL									DH44 KD in MP1
	Time traces						Slope			Time traces						Slope
		1x Unpaired		1x Paired			1x Unpaired	1x Paired			1x Unpaired		1x Paired			1x Unpaired	1x Paired
	Time (s)	Mean	SEM	Mean	SEM		1.17045	1.182		Time (s)	Mean	SEM	Mean	SEM		0.8292	1.05015
	0	-1.08632	0.454594	-1.19675	0.957861		0.40254	1.2549		0	0.274607	0.808258	-1.46217	0.591018		1.17045	1.14465
	0.5	-1.45666	0.544985	-1.94635	1.09772		0.8406	0.8289		0.5	0.274607	0.808258	-1.84024	0.85256		0.24645	0.7911
	1	-2.05204	0.6301	-2.40327	1.15745		0.6546	0.933		1	-0.0193322	0.837033	-2.21835	1.23067		0.5085	0.6426
	1.5	-2.47943	0.633612	-2.6233	1.10645		1.047	1.15495		1.5	-0.471414	0.805278	-2.21835	1.36617		0.7104	0.9824
	2	-2.73238	0.576633	-2.77107	1.10502		0.85815	1.441		2	-0.827107	0.734593	-1.76522	1.20375		0.813	0.89325
	2.5	-2.87603	0.453045	-2.77107	1.10502		0.6546	1.22685		2.5	-0.942978	0.696283	-1.39524	1.07049		1.2619	1.1007
	3	-2.87603	0.453045	-2.70134	1.18172		0.48045	1.2987		3	-0.942978	0.696283	-1.1971	1.10472		1.17045	1.14645
	3.5	-2.67987	0.350433	-2.32285	1.21253		0.75285	1.2445		3.5	-0.765042	0.666361	-1.1971	1.10472		0.59535	0.9912
	4	-2.49083	0.42333	-1.97989	1.22842		1.44375	1.1259		4	-0.765042	0.666361	-1.31214	1.01646		0.8586	1.13295
	4.5	-2.49083	0.42333	-1.80979	1.27392		0.52995	1.33455		4.5	-0.765042	0.659101	-1.53806	0.967583		1.5105	0.98025
	5	-2.74972	0.496923	-1.3151	1.36448			1.23095		5	-0.776223	0.649345	-2.21345	1.2135		0.63885	0.73825
	5.5	-3.24636	0.584553	-1.3151	1.41706					5.5	-0.799495	0.434264	-2.32641	1.32646
	6	-3.56046	0.709619	-1.46116	1.56311					6	-0.91894	0.485142	-2.32641	1.33728
	6.5	-3.56046	0.709619	-1.77359	1.55186					6.5	-0.91894	0.485142	-1.91234	1.04341
	7	-3.42457	0.730499	-1.80892	1.52376					7	-0.835676	0.511484	-1.91234	1.04341
	7.5	-3.06502	0.724087	-1.80892	1.37454					7.5	-0.508602	0.480506	-1.92537	0.81237
	8	-2.85104	0.677505	-1.80892	1.0896					8	0.0600973	0.525949	-2.02183	0.715832
	8.5	-2.77602	0.618299	-1.75596	1.01829					8.5	0.507568	0.655723	-2.33791	0.747368
	9	-2.51901	0.615608	-1.69501	0.927465					9	0.507568	0.655723	-2.67939	0.913613
	9.5	-2.51901	0.615608	-1.64829	0.880744					9.5	0.301195	0.758239	-2.90492	1.0295
	10	-2.6647	0.629108	-1.64829	0.880744					10	-0.157627	0.825491	-2.9646	1.06935
	10.5	-2.6647	0.629108	-1.84971	1.07862					10.5	-0.461766	0.81154	-2.9646	1.06935
	11	-2.26591	0.546387	-1.84971	1.07862					11	-0.763228	0.659384	-2.79398	0.984551
	11.5	-1.71204	0.593031	-1.72345	1.18253					11.5	-1.14229	0.640077	-2.54795	0.875269
	12	-1.47341	0.621573	-1.08862	1.08601					12	-1.15691	0.654695	-2.36935	0.950648
	12.5	-1.47341	0.621573	-0.429043	1.01842					12.5	-1.2181	0.715885	-2.36935	0.950648
	13	-1.89051	0.533288	-0.429043	1.01842					13	-1.233	0.697191	-2.67674	0.848135
	13.5	-2.25794	0.711025	-0.57839	0.895219					13.5	-1.233	0.697191	-2.75005	0.859829
	14	-2.25794	0.711025	-0.658818	0.861062					14	-1.01828	0.742009	-2.75005	0.859829
	14.5	-1.71954	0.884664	-0.856035	0.877048					14.5	-0.748143	0.698626	-2.64361	0.95592
	15	-1.28265	0.969377	-1.06715	0.783658					15	-0.412084	0.554819	-2.56775	0.987672
	15.5	-1.02283	0.91612	-1.06715	0.783658					15.5	-0.408264	0.550999	-2.39931	0.953625
	16	-0.588526	0.788572	-0.954419	0.879627					16	-0.408264	0.405407	-2.23643	0.790742
	16.5	0.01969	0.652534	-0.889306	0.822777					16.5	-0.576136	0.355973	-2.23643	0.70768
	17	0.691141	0.575264	-0.781341	1.01209					17	-0.668028	0.308738	-2.23643	0.54885
	17.5	0.691141	0.63271	-0.781341	1.01209					17.5	-0.669512	0.310222	-2.19838	0.510797
	18	0.469897	1.03774	-1.06606	1.04968					18	-0.669512	0.353563	-2.19838	0.510797
	18.5	0.469897	1.0594	-1.27627	0.90597					18.5	-0.515442	0.450837	-2.1921	0.46768
	19	0.869795	1.31474	-1.29546	0.846893					19	-0.515442	0.480852	-2.15842	0.434003
	19.5	1.33261	1.37923	-1.29546	0.846893					19.5	-0.5417	0.50711	-1.84804	0.456166
	20	1.33261	1.37923	-0.894403	0.657525					20	-0.621065	0.450248	-1.53392	0.549152
	20.5	0.964168	1.03928	-0.280929	0.738556					20.5	-0.771159	0.430847	-1.53392	0.692131
	21	0.320234	0.786631	0.141879	0.638049					21	-0.771159	0.430847	-1.48675	0.64846
	21.5	-0.236544	0.53661	0.141879	0.638049					21.5	-0.557526	0.442204	-1.42519	0.754171
	22	-0.66736	0.458858	0.0148694	0.53201					22	0.026157	0.412035	-1.16076	0.777536
	22.5	-1.04056	0.564503	-0.730554	0.528844					22.5	0.341163	0.505072	-1.16076	0.777536
	23	-1.28735	0.698829	-0.730554	0.528844					23	0.341163	0.505072	-1.3314	0.925791
	23.5	-1.42991	0.752189	-0.6779	0.849669					23.5	0.337726	0.511113	-1.34507	0.87121
	24	-1.42991	0.671802	-0.612941	0.984631					24	0.337726	0.525683	-1.37748	0.748535
	24.5	-1.4027	0.644598	-0.412591	0.938188					24.5	0.500864	0.556213	-1.65774	0.652252
	25	-1.13786	0.635693	-0.0472303	0.916906					25	0.528013	0.563278	-1.86433	0.630206
	25.5	-1.04648	0.70034	0.175796	0.909381					25.5	0.528013	0.610699	-1.966	0.607755
	26	-1.01612	0.70421	0.175796	0.91211					26	0.528013	0.623791	-2.14148	0.630498
	26.5	-0.944988	0.633083	0.188035	0.948103					26.5	0.582784	0.700046	-2.14148	0.630498
	27	-0.874371	0.507059	0.188035	1.02933					27	0.582784	0.700046	-1.74738	0.267053
	27.5	-0.74649	0.379179	0.188035	1.02933					27.5	0.473023	0.485514	-1.74738	0.267053
	28	-0.452314	0.303492	-0.098351	0.798133					28	0.21901	0.547948	-1.8344	0.354074
	28.5	-0.109989	0.322564	-0.826931	0.843504					28.5	0.21901	0.547948	-1.8344	0.373513
	29	0.109824	0.391009	-1.14087	0.884581					29	0.647404	0.420257	-1.72331	0.376856
	29.5	0.216278	0.437875	-1.14087	0.884581					29.5	0.898733	0.503638	-1.27015	0.255895
	30	0.293348	0.462185	-0.832825	0.919126					30	0.898733	0.503638	-0.420738	0.24205
	30.5	0.293348	0.476324	0.12453	0.821595					30.5	0.738565	0.581473	-0.0747315	0.334198
	31	0.264451	0.505221	0.220029	0.877802					31	0.464547	0.562	-0.0517112	0.31512
	31.5	0.129567	0.510111	0.220029	0.877802					31.5	0.234234	0.547063	-0.000111313	0.4441
	32	-0.11776	0.489473	-0.641846	0.772376					32	0.0440337	0.482408	-0.000111313	0.4441
	32.5	-0.387662	0.520533	-1.28091	0.647588					32.5	-0.211396	0.462784	-0.239842	0.622256
	33	-0.478389	0.458013	-1.49805	0.6848					33	-0.386944	0.498595	-0.463322	0.650934
	33.5	-0.817061	0.419759	-1.59848	0.642607					33.5	-0.66196	0.519281	-0.535396	0.629815
	34	-1.02993	0.559645	-1.59848	0.642607					34	-0.968605	0.466096	-0.546032	0.59292
	34.5	-1.02993	0.559645	-1.55037	0.64201					34.5	-0.968605	0.466096	-0.546032	0.592707
	35	-0.569497	0.476153	-1.3281	0.56401					35	-0.844103	0.527463	-0.546032	0.592707
	35.5	-0.253997	0.471436	-0.631904	0.506765					35.5	-0.515182	0.603703	-0.464228	0.531452
	36	-0.00814404	0.417009	0.288645	0.654099					36	-0.0781019	0.57153	-0.0778176	0.513037
	36.5	0.180593	0.473131	0.818497	0.75191					36.5	0.153386	0.51969	0.211801	0.485346
	37	0.311467	0.621362	1.10009	0.744685					37	0.153386	0.51969	0.218866	0.543195
	37.5	0.464253	0.694962	1.10009	0.744685					37.5	0.147945	0.522123	0.218866	0.543195
	38	0.51539	0.643825	0.994115	0.664339					38	-0.297911	0.433345	-0.0596386	0.795924
	38.5	0.51539	0.624126	0.258607	0.509575					38.5	-0.297911	0.433345	-0.0596386	0.795924
	39	0.386176	0.531884	-1.01917	0.635106					39	-0.265099	0.401123	0.249433	0.58619
	39.5	0.386176	0.531884	-2.05591	0.663887					39.5	0.0799634	0.443489	0.249433	0.58619
	40	0.470897	0.459699	-2.05591	0.663887					40	0.0830705	0.475679	-0.0625321	0.650644
	40.5	0.656141	0.395556	-1.85865	0.553051					40.5	0.179998	0.398485	-0.326728	0.682416
	41	0.809081	0.379673	-1.45738	0.782966					41	0.207971	0.447257	-0.366366	0.547477
	41.5	0.932127	0.30134	-1.10527	0.757987					41.5	0.269479	0.427568	-0.366366	0.539437
	42	0.946914	0.299457	-0.656978	0.750071					42	0.306169	0.491897	-0.237601	0.410672
	42.5	0.946914	0.286552	-0.275217	0.712545					42.5	0.306169	0.491897	-0.037132	0.389749
	43	0.880763	0.257119	-0.186394	0.646525					43	0.238478	0.559587	0.351986	0.382965
	43.5	0.710885	0.272772	-0.145319	0.712867					43.5	0.231209	0.526453	0.505452	0.413006
	44	0.617882	0.365775	0.276782	0.639781					44	0.0955164	0.501152	0.538367	0.383331
	44.5	0.617882	0.415309	0.810901	0.406903					44.5	-0.220037	0.489305	0.505452	0.413006
	45	0.80892	0.421431	0.822411	0.483571					45	-0.42537	0.507871	0.457247	0.378377
	45.5	0.80892	0.421431	0.822411	0.483571					45.5	-0.49765	0.510881	-0.00285134	0.499573
	46	0.71385	0.479525	0.614871	0.512061					46	-0.502799	0.494009	-0.578997	0.628516
	46.5	0.525938	0.518456	0.164998	0.585075					46.5	-0.590282	0.316523	-0.882406	0.540954
	47	0.330434	0.626445	0.092999	0.619236					47	-0.632915	0.302194	-0.899411	0.402384
	47.5	0.0264216	0.648135	0.0204149	0.690504					47.5	-0.632915	0.302194	-0.899411	0.402384
	48	-0.218605	0.683793	0.0204149	0.530613					48	-0.477668	0.443983	-0.884942	0.417455
	48.5	-0.414715	0.724075	-0.19304	0.477113					48.5	-0.457979	0.579126	-0.523145	0.392753
	49	-0.80285	0.588672	-0.19304	0.477113					49	-0.434464	0.562148	-0.112398	0.32694
	49.5	-1.08821	0.453095	-0.149738	0.741458					49.5	-0.269981	0.575198	0.21496	0.343771
	50	-1.08821	0.453095	0.0271871	0.778226					50	0.0805546	0.605089	0.472087	0.402509
	50.5	-0.64513	0.514412	0.0271871	0.778226					50.5	0.304004	0.596589	0.491236	0.475532
	51	-0.196845	0.501861	-0.0543663	0.78301					51	0.356716	0.545004	0.491236	0.475532
	51.5	0.219861	0.438656	-0.369993	0.761927					51.5	0.490982	0.433934	0.327016	0.639752
	52	0.219861	0.438656	-0.369993	0.761927					52	0.580798	0.344119	0.327016	0.711249
	52.5	-0.108707	0.719737	-0.280808	0.858815					52.5	0.581637	0.308781	0.654674	0.787289
	53	-0.285345	0.887213	0.0289928	0.922641					53	0.581637	0.298121	0.993113	0.638902
	53.5	-0.360833	0.883416	0.0911696	0.860464					53.5	0.448861	0.366172	1.16955	0.63486
	54	-0.509786	0.91922	0.0911696	0.816127					54	0.448861	0.366172	1.17081	0.633598
	54.5	-0.548002	0.957436	0.0911696	0.816127					54.5	0.508235	0.356497	1.17081	0.632791
	55	-0.548002	1.02366	0.545545	0.589601					55	0.671842	0.337527	1.0633	0.683317
	55.5	-0.34176	1.01203	0.929823	0.548547					55.5	0.800283	0.379656	1.0633	0.683317
	56	-0.0699174	0.834541	1.0726	0.581583					56	0.920406	0.412701	1.40407	0.907354
	56.5	-0.0699174	0.834541	1.14309	0.665016					56.5	0.986919	0.435963	1.40407	0.907354
	57	-0.121411	0.621025	1.14309	0.665016					57	0.986919	0.435963	1.14293	0.673865
	57.5	-0.222033	0.505418	0.51283	0.669897					57.5	0.77225	0.628277	0.826616	0.563571
	58	-0.420939	0.564779	-0.0971011	0.663932					58	0.478129	0.633973	0.721751	0.651435
	58.5	-0.480556	0.624396	-0.554607	0.683327					58.5	0.12428	0.637824	0.71077	0.622619
	59	-0.480556	0.773719	-1.15474	0.694691					59	-0.258892	0.760046	0.619061	0.714328
	59.5	-0.235045	0.761065	-1.15474	0.694691					59.5	-0.467636	0.812857	0.0895519	0.709018
	60	0.0383059	0.719378	-0.149138	0.7039					60	-0.563261	0.807646	-0.390401	0.672036
	60.5	0.208838	0.836564	0.447628	0.583687					60.5	-0.563261	0.807646	-0.390401	0.672036
	61	0.529969	0.904994	0.447628	0.583687					61	-0.179348	0.723995	-0.193444	0.656815
	61.5	0.892363	0.916575	0.345779	0.569851					61.5	0.302372	0.70022	0.12392	0.615533
	62	0.892363	0.916575	0.345779	0.569851					62	0.302372	0.70022	0.647579	0.517382
	62.5	0.638325	1.0561	0.563849	0.633274					62.5	0.178507	0.752156	0.910691	0.467794
	63	0.540254	1.0003	0.563849	0.800227					63	0.178507	0.743288	1.07892	0.48353
	63.5	0.540254	1.0003	0.549542	0.814533					63.5	0.185499	0.736296	1.53079	0.444674
	64	0.621438	0.927608	0.0906695	0.714533					64	0.301705	0.654443	1.80622	0.408056
	64.5	0.938419	0.718445	-0.127126	0.932329					64.5	0.625018	0.533145	1.95378	0.46575
	65	1.31443	0.669042	-0.127126	1.05038					65	1.08404	0.47338	2.41897	0.682922
	65.5	1.601	0.718879	0.245617	1.09419					65.5	1.55876	0.52673	2.92308	0.987938
	66	1.94848	0.811657	1.3006	1.10926					66	2.03328	0.658542	3.31168	1.08336
	66.5	2.52696	0.939207	2.60609	1.01681					66.5	2.46996	0.956869	3.6665	1.01367
	67	3.05258	1.07497	3.70153	1.00906					67	2.61387	1.27596	3.97666	0.935086
	67.5	3.28981	1.17857	4.77281	1.16356					67.5	2.75531	1.5103	4.23014	0.879856
	68	3.40548	1.30601	5.62843	1.23004					68	3.02809	1.68229	4.4714	0.865965
	68.5	3.49887	1.42296	6.32028	1.22534					68.5	3.19395	1.77182	4.81839	0.990059
	69	3.77557	1.49004	7.01821	1.23174					69	3.49493	1.7546	5.36665	1.16004
	69.5	4.29761	1.5248	7.64857	1.25618					69.5	4.38384	1.73993	6.08757	1.19869
	70	4.78182	1.52793	8.37773	1.41841					70	5.49659	1.7932	6.74978	1.12793
	70.5	5.13208	1.53967	9.20115	1.60628					70.5	6.08969	1.79185	7.42216	1.03094
	71	5.47051	1.60735	9.92195	1.62321					71	6.42556	1.85191	8.30683	0.979601
	71.5	5.91333	1.79355	10.5326	1.51974					71.5	6.786	2.03365	9.17923	1.00877
	72	6.24782	1.99982	11.4821	1.35784					72	7.40396	2.19274	9.8944	1.01564
	72.5	6.48222	2.11871	12.7918	1.22734					72.5	8.20687	2.37152	10.4928	1.02449
	73	6.91718	2.24447	13.612	1.03319					73	8.48438	2.35569	10.9953	1.11987
	73.5	7.49553	2.34937	13.612	1.03319					73.5	8.54076	2.38524	11.6118	1.25901
	74	8.00569	2.3765	13.612	1.03319					74	8.77935	2.14665	12.3901	1.38145
	74.5	8.39717	2.29615	13.7822	1.0671					74.5	9.50771	2.10145	13.0493	1.43139
	75	8.81188	2.12264	14.5775	1.15634					75	10.066	2.14675	13.415	1.48517
	75.5	9.34437	1.99366	15.7745	1.63453					75.5	10.5538	2.18922	13.54	1.52415
	76	9.75429	1.92767	16.6025	1.89211					76	11.0895	2.19259	13.8021	1.50157
	76.5	9.87575	1.90885	16.7486	1.85591					76.5	11.6136	2.05239	14.3226	1.54457
	77	10.0436	1.9586	16.8288	1.77574					77	12.2448	1.96798	14.6341	1.64245
	77.5	10.3468	1.99731	16.8716	1.5045					77.5	12.6308	2.0756	14.8438	1.77173
	78	10.8577	1.95683	16.9039	0.967729					78	12.7659	2.23895	15.2186	1.84993
	78.5	11.6823	1.94204	16.8716	0.929657					78.5	13.161	2.434	15.4387	1.92805
	79	12.3014	1.99277	16.7439	0.820942					79	13.7549	2.57451	15.5025	2.0366
	79.5	12.4767	2.01154	16.7439	0.820942					79.5	14.3155	2.59049	15.6842	2.0729
	80	12.6654	1.98631	17.0647	0.761315					80	14.8389	2.48957	16.0094	2.11139
	80.5	13.0297	1.94006	17.5932	0.849468					80.5	15.2186	2.3803	16.0094	2.11139
	81	13.3228	1.98578	17.7314	0.96156					81	15.2186	2.3803	15.8052	2.10236
	81.5	13.3228	1.98578	18.3214	1.12589					81.5	15.0931	2.42142	15.8052	2.10236
	82	13.1486	2.08188	19.1033	1.32659					82	15.0931	2.42142	16.1287	2.17213
	82.5	12.8509	2.01279	19.1033	1.32659					82.5	15.1104	2.51375	16.4251	2.23826
	83	12.8509	2.01279	19.1033	1.25481					83	15.8688	2.44855	16.6808	2.28309
	83.5	13.0697	2.02528	18.9118	1.23986					83.5	16.3492	2.22131	17.0729	2.33801
	84	13.2351	2.05481	18.8389	1.16053					84	16.3496	2.26733	17.4229	2.40251
	84.5	13.5015	2.0166	18.8389	1.16053					84.5	16.3496	2.26733	17.6296	2.43571
	85	14.0719	1.91473	18.9688	1.19701					85	16.3496	2.26733	17.8794	2.40284
	85.5	14.7766	1.74201	19.0435	1.12225					85.5	16.249	2.12289	17.8794	2.40284
	86	15.3848	1.68855	19.0435	1.01027					86	15.8249	2.10993	17.8135	2.12956
	86.5	15.9622	1.85716	19.0435	1.01027					86.5	15.8249	2.10993	17.3821	2.01092
	87	16.4986	1.95678	19.1603	0.96399					87	15.8613	2.16753	17.1591	2.14252
	87.5	16.4986	1.95678	19.2174	1.15862					87.5	15.9372	2.14044	17.151	2.15058
	88	16.4662	1.96177	19.3961	1.22144					88	16.1588	2.26475	17.024	2.27768
	88.5	16.1557	1.97191	19.5446	1.2633					88.5	16.8732	2.4289	16.6258	2.30294
	89	15.8185	1.95323	19.7042	1.38983					89	17.195	2.5445	16.334	2.24687
	89.5	15.52	1.9652	20.1621	1.6524					89.5	17.257	2.55636	16.334	2.24687
	90	15.3176	1.95435	20.1621	1.6524					90	17.2954	2.52051	16.5142	2.32776
	90.5	15.1547	1.87891	19.9771	1.7798					90.5	17.3077	2.50826	16.5293	2.31267
	91	15.1254	1.90825	19.8717	1.29857					91	17.3077	2.50688	16.5293	2.23047
	91.5	15.1068	1.91192	19.8717	1.29857					91.5	17.4381	2.37641	16.4742	2.17378
	92	15.0875	1.93129	20.3886	0.96135					92	17.6108	2.38965	16.4742	2.17378
	92.5	14.9118	1.85532	20.8003	1.10201					92.5	17.6108	2.38965	16.6637	2.1557
	93	14.8591	1.7124	20.8003	1.10201					93	17.499	2.2995	16.7364	2.11034
	93.5	14.8249	1.71692	20.8003	1.10201					93.5	17.411	2.24889	16.8731	2.04364
	94	14.6486	1.75512	20.9638	1.06611					94	16.9807	2.4167	17.0497	1.97789
	94.5	14.6486	1.68756	21.0997	1.15732					94.5	16.9807	2.4167	17.0911	1.94582
	95	14.831	1.50524	21.1917	1.15182					95	17.193	2.57659	17.1482	1.94299
	95.5	15.1868	1.51332	21.2564	1.51657					95.5	17.193	2.57659	17.2206	1.99395
	96	15.5127	1.5829	21.9323	1.92048					96	16.8133	2.70463	17.2287	2.06997
	96.5	16.0026	1.61529	21.9323	1.92048					96.5	16.3175	2.71594	17.274	2.14891
	97	16.3555	1.58182	21.7508	1.64093					97	16.0735	2.66639	17.5071	2.17591
	97.5	16.3555	1.58182	21.2337	1.42333					97.5	15.9505	2.57565	17.7644	2.16307
	98	16.0665	1.61193	21.0419	1.24861					98	15.9505	2.42425	17.7644	2.16307
	98.5	16.0665	1.61193	20.3064	1.08114					98.5	16.0091	2.36119	17.3804	2.12536
	99	16.0686	1.7602	19.0727	1.10955					99	16.1277	2.24257	17.0421	2.04361
	99.5	16.4484	1.75317	19.0727	1.10955					99.5	16.393	2.20292	16.8538	2.03247
	100	17.0144	1.70685	19.1802	1.22728					100	16.6403	2.16553	16.5981	2.01388
	100.5	17.4739	1.65542	19.6103	1.36793					100.5	16.6585	2.15981	16.4542	2.07155
	101	17.849	1.71039	20.3338	1.33446					101	16.7008	2.24364	16.4542	2.07155
	101.5	18.1183	1.85529	21.1717	1.21144					101.5	17.3226	2.29739	16.574	2.12411
	102	18.2049	1.88346	21.4926	1.1225					102	17.8899	2.34497	16.7456	2.15533
	102.5	18.4845	1.85997	21.4926	1.1225					102.5	18.0342	2.38695	17.0723	2.18649
	103	18.4845	1.85997	21.1223	1.05373					103	18.0342	2.38695	17.0723	2.18649
	103.5	17.982	1.67263	20.497	1.2142					103.5	17.9682	2.32875	16.9727	2.08568
	104	17.5089	1.56655	20.1144	1.28216					104	17.587	2.39564	16.5477	2.03794
	104.5	17.3212	1.39642	19.784	1.22641					104.5	17.587	2.39564	16.4405	2.09747
	105	17.3212	1.39642	19.784	1.22641					105	17.6753	2.51656	16.3546	2.16249
	105.5	17.5665	1.33428	20.1144	1.1355					105.5	17.6875	2.73499	16.3442	2.13273
	106	18.2101	1.82454	20.2838	1.05998					106	17.9479	2.92338	16.3442	2.13273
	106.5	18.6782	2.1462	20.3639	1.10882					106.5	18.2385	2.90051	16.3686	2.10832
	107	18.915	2.03221	20.3639	1.16802					107	18.5089	2.83948	16.4118	2.10734
	107.5	18.9517	1.99551	20.9644	1.36712					107.5	18.6985	2.8262	16.4118	2.10734
	108	18.9517	1.79992	21.3727	1.63289					108	18.6985	2.8262	16.7641	2.10997
	108.5	18.555	1.73317	21.3727	1.63289					108.5	18.602	2.70416	17.0168	2.10499
	109	17.9187	1.65188	21.1344	1.49093					109	18.188	2.64909	17.0168	2.10499
	109.5	17.9066	1.58635	20.2716	1.43245					109.5	17.5576	2.67045	16.7149	2.17553
	110	17.9066	1.58635	19.7336	1.39094					110	17.2317	2.68389	16.4522	2.26626
	110.5	18.2246	1.5875	19.7277	1.28403					110.5	17.2188	2.63104	16.4522	2.26626
	111	18.5166	1.60252	19.7277	1.28106					111	17.0678	2.59294	16.5538	2.211
	111.5	18.5182	1.64179	19.5094	1.49367					111.5	17.0678	2.59294	16.5766	2.28559
	112	18.5503	1.73927	19.5094	1.49367					112	17.5169	2.59753	16.7927	2.16123
	112.5	18.9268	1.8303	19.5912	1.48016					112.5	17.9668	2.62951	17.0352	2.15799
	113	19.015	1.90799	20.2345	1.41748					113	18.1823	2.68304	17.0493	2.2056
	113.5	19.0264	1.90727	20.2345	1.41748					113.5	18.1823	2.68304	17.0493	2.20779
	114	19.0264	1.90727	20.3185	1.10055					114	18.0047	2.64343	16.9671	2.28994
	114.5	19.0344	1.90435	20.3634	1.0556					114.5	18.0038	2.5681	16.5376	2.3434
	115	19.0344	1.90435	21.1784	0.902714					115	17.9041	2.51715	16.1431	2.39841
	115.5	18.9616	1.95169	21.6335	0.911453					115.5	17.5968	2.533	15.8724	2.33952
	116	18.8892	1.92419	21.8758	0.991448					116	17.5826	2.4994	15.7192	2.08147
	116.5	18.573	1.89164	21.8758	0.991448					116.5	17.5826	2.4945	15.7192	2.08147
	117	18.2356	1.88679	21.4945	1.09681					117	17.5826	2.4945	16.07	2.03005
	117.5	18.2356	1.88679	21.1124	1.3236					117.5	17.4811	2.46	16.1841	2.01295
	118	18.7104	1.77633	20.7954	1.54664					118	17.3003	2.44167	16.1841	2.01295
	118.5	18.9604	1.55517	20.2503	1.64753					118.5	17.118	2.46278	16.0997	2.05187
	119	18.9604	1.55517	19.9999	1.26307					119	16.9225	2.42213	15.9588	2.07118
	119.5	18.8578	1.48359	19.9999	1.26307					119.5	16.9225	2.36543	15.9588	2.07118
	120	18.8578	1.48359	20.3984	1.01378					120	16.9552	2.33273	16.0426	2.09976
	120.5	18.8296	1.51187	20.5155	0.896671					120.5	17.1293	2.2613	16.0463	2.13
	121	18.573	1.42695	20.5155	0.740762					121	17.1293	2.2613	16.056	2.19712
	121.5	18.1386	1.44155	19.977	0.708362					121.5	17.0172	2.09286	16.2823	2.26713
	122	18.1386	1.44155	19.5706	0.759171					122	16.9526	2.00097	16.2823	2.26713
	122.5	18.5121	1.69867	19.3027	0.795492					122.5	16.9526	2.00097	16.1594	2.30199
	123	19.0209	1.8559	19.0996	0.998604					123	16.9526	2.00097	16.1362	2.26964
	123.5	19.1123	1.88207	19.0299	1.0683					123.5	16.6189	2.28722	16.12	2.22119
	124	19.1168	1.9012	19.0299	1.07821					124	16.4386	2.36348	16.0738	2.22386
	124.5	19.1168	1.9012	19.5673	0.682252					124.5	16.4386	2.36348	16.0738	2.22386
	125	18.9216	1.97139	20.0891	0.71091					125	16.6922	2.39263	16.0738	2.22386
	125.5	18.9216	1.90503	20.0891	0.767503					125.5	17.0712	2.32202	15.8452	2.29098
	126	19.0982	1.72842	19.8787	0.977876					126	17.3665	2.02673	15.553	2.3655
	126.5	19.3603	1.68262	19.7755	1.0811					126.5	17.3665	2.00379	15.553	2.3655
	127	19.5822	1.69892	19.7755	1.26079					127	17.1603	1.98814	15.6482	2.41488
	127.5	19.5822	1.69892	19.9904	1.38526					127.5	17.0023	2.03809	15.7414	2.46187
	128	19.3613	1.82183	20.2099	1.19903					128	16.6459	2.12747	16.0637	2.44236
	128.5	19.3613	1.82183	20.2768	1.13222					128.5	16.512	2.12681	16.3348	2.37537
	129	19.5717	2.04288	20.2768	0.871536					129	16.512	2.12681	16.3633	2.34683
	129.5	19.773	2.18255	20.1394	0.664852					129.5	16.8298	2.08806	16.3633	2.31743
	130	19.864	2.21702	20.1394	0.664852					130	17.3683	2.08289	16.1239	2.21372
	130.5	20.0874	2.23296	20.2626	0.725423					130.5	17.9101	2.11718	16.1119	2.22571
	131	20.1311	2.1893	20.5517	1.23126					131	17.9101	2.11718	16.1119	2.28252
	131.5	20.1374	2.023	20.5517	1.23126					131.5	17.5743	2.17165	16.1119	2.28252
	132	20.1374	2.023	20.0739	1.22927					132	17.0009	2.15441	15.8165	2.27452
	132.5	20.2172	2.07927	19.7658	1.16445					132.5	16.4767	2.15582	15.3558	2.2236
	133	20.3138	2.07003	19.5459	1.26736					133	16.1375	2.1315	15.2701	2.2626
	133.5	20.3138	2.07003	19.5459	1.26736					133.5	15.8162	2.11937	15.2701	2.2626
	134	20.0052	2.08066	20.0706	1.30951					134	15.3921	2.16792	15.7152	2.39482
	134.5	19.5291	2.04699	20.5716	1.28559					134.5	15.0307	2.25483	16.1014	2.49141
	135	19.1921	2.02302	20.5716	1.30986					135	15.0307	2.25483	16.4376	2.50145
	135.5	19.1575	2.04786	20.5609	1.32056					135.5	15.2929	2.3123	16.7262	2.49891
	136	19.1575	2.04786	20.5609	1.15729					136	15.4781	2.30739	16.7262	2.49891
	136.5	19.2682	2.09807	20.5904	1.12784					136.5	15.8237	2.42205	16.2604	2.39639
	137	19.6025	2.17085	20.6765	1.13986					137	16.299	2.54779	15.9073	2.34024
	137.5	19.99	2.26301	20.7408	1.3757					137.5	16.299	2.54779	15.8049	2.35048
	138	20.481	2.42675	20.7664	1.50174					138	16.2267	2.54599	15.8049	2.35048
	138.5	20.8973	2.5255	20.7664	1.50174					138.5	16.2267	2.54599	16.2236	2.37321
	139	20.8973	2.5255	20.4018	1.34837					139	16.4637	2.46267	16.3643	2.23251
	139.5	20.8468	2.4595	19.7796	1.03517					139.5	16.5888	2.33757	16.3669	2.30019
	140	20.6978	2.42988	19.7796	1.03517					140	16.6045	2.1911	16.4035	2.32724
	140.5	20.4345	2.41296	20.2426	0.698977					140.5	16.6045	2.15836	16.4035	2.32724
	141	20.4345	2.41296	20.5301	0.777822					141	16.5963	2.00143	16.0986	2.29992
	141.5	20.5698	2.28299	20.5301	0.777822					141.5	16.1994	1.9727	16.0986	2.29992
	142	20.6574	2.23974	20.1819	0.771683					142	16.066	2.03034	16.1775	2.30192
	142.5	20.7019	2.3224	20.1593	0.524133					142.5	16.066	2.03034	16.1775	2.30192
	143	20.7022	2.32211	20.1593	0.418101					143	16.2829	1.99877	16.0598	2.27714
	143.5	20.7022	2.29076	20.1843	0.393093					143.5	16.4233	1.9181	15.9368	2.27494
	144	20.6312	2.22776	20.1863	0.526483					144	16.4615	1.91033	15.6034	2.29293
	144.5	20.3744	2.06382	20.1863	0.526483					144.5	16.5559	1.93154	15.2137	2.28724
	145	19.9058	1.95502	19.8382	0.704806					145	16.5559	2.11952	15.0071	2.28238
	145.5	19.4898	1.95374	19.8382	0.704806					145.5	16.4993	2.17603	14.9467	2.19878
	146	19.4898	1.95374	19.9168	0.691201					146	16.2056	2.13609	14.9467	2.19878
	146.5	19.6812	1.90992	19.9317	0.74297					146.5	15.987	2.10186	15.0297	2.11958
	147	19.8523	2.00421	19.9317	0.749596					147	15.7507	2.12487	15.0746	2.13845
	147.5	19.9927	2.03014	19.9317	0.777376					147.5	15.7507	2.12487	15.1983	2.16474
	148	20.1869	2.00576	19.903	0.806087					148	15.7997	2.14102	15.2891	2.17647
	148.5	20.3914	1.98217	19.6554	0.793869					148.5	16.1278	2.10173	15.3037	2.16989
	149	20.3914	1.98217	19.5717	0.694138					149	16.3645	2.147	15.3162	2.20266
	149.5	20.3355	1.95767	19.5717	0.694138					149.5	16.3645	2.147	15.3162	2.20266
	150	20.1746	1.96395	19.5964	0.738055					150	16.1778	2.14182	15.1434	2.19711
	150.5	19.949	1.91331	19.5964	0.738055					150.5	15.9611	2.15158	14.9255	2.06097
	151	19.949	1.91331	19.4512	0.845425					151	15.8361	2.17972	14.8911	2.09006
	151.5	20.0805	1.86432	19.4111	0.885548					151.5	15.8361	2.17972	14.8666	2.11982
	152	20.2532	2.00593	19.0408	1.19614					152	16.2237	2.14953	14.8666	2.14537
	152.5	20.4192	2.22808	18.8104	1.48601					152.5	16.7732	2.14799	14.949	2.33623
	153	20.4192	2.22808	18.8104	1.48601					153	16.7732	2.19542	14.949	2.33623
	153.5	20.363	2.26403	19.4583	1.17208					153.5	16.7727	2.20016	14.6382	2.26862
	154	20.363	2.26403	19.4583	1.17208					154	16.7727	2.19594	14.6382	2.26308
	154.5	20.6433	2.15289	19.4392	0.865098					154.5	16.7727	2.14703	14.8147	2.08662
	155	20.8672	2.04545	19.2778	0.800074					155	16.5494	2.05192	14.9959	2.01329
	155.5	21.153	1.91008	18.975	0.975844					155.5	16.3235	1.95675	15.2642	1.95759
	156	21.153	1.91008	18.975	0.975844					156	16.3235	1.95675	15.5968	2.03574
	156.5	21.0752	1.83987	19.0592	0.93993					156.5	16.5989	1.91208	15.9163	2.14711
	157	20.6917	1.83143	19.2056	0.862338					157	16.5989	1.91208	15.9163	2.14711
	157.5	20.5017	1.83152	19.2056	0.970992					157.5	16.3902	1.9468	15.8701	2.11443
	158	20.2712	1.89897	19.1378	1.03872					158	16.1818	2.08674	15.4699	2.0534
	158.5	20.2712	1.89897	18.8757	1.27045					158.5	16.1751	2.09343	15.2715	2.04372
	159	20.3125	1.9406	18.6684	1.43799					159	16.147	2.21209	15.1645	2.15073
	159.5	20.7083	1.98027	18.5185	1.53697					159.5	16.1068	2.25247	15.1645	2.16229
	160	20.7083	2.04309	18.5185	1.53697					160	16.0586	2.3007	15.233	2.25596
	160.5	20.4967	2.25466	18.6461	1.73516					160.5	15.9863	2.31555	15.3507	2.33736
	161	20.1832	2.26223	19.061	1.79544					161	15.9863	2.04776	15.5387	2.36044
	161.5	19.927	2.25756	19.2552	1.76826					161.5	16.0091	2.02502	15.7393	2.28928
	162	19.927	2.25756	19.8785	1.64725					162	16.212	1.87337	15.8685	2.16012
	162.5	19.927	2.25756	20.8099	1.32666					162.5	16.212	1.87337	15.8685	2.1109
	163	19.8114	2.07011	21.5521	0.810297					163	16.1143	1.83883	15.8058	2.00381
	163.5	19.5756	1.96406	22.1389	1.1234					163.5	15.9017	1.83453	15.7429	1.9698
	164	19.5756	1.96406	22.2808	1.63664					164	15.7655	1.80988	15.6003	1.95212
	164.5	19.643	1.98881	22.2808	1.63664					164.5	15.7492	1.80912	15.6003	1.95212
	165	19.8344	2.02536	21.7346	1.16669					165	15.7209	1.83738	16.0694	2.01281
	165.5	19.9304	2.02511	20.4306	0.897529					165.5	15.692	1.86628	16.9253	2.20827
	166	19.9304	2.02511	20.1575	1.17061					166	15.5735	1.94533	16.9253	2.20827
	166.5	19.9304	2.02511	20.1374	1.42894					166.5	15.3144	1.93317	16.7211	2.26944
	167	20.1425	1.96517	20.1374	1.42894					167	15.2564	1.89885	16.3742	2.24763
	167.5	20.1425	1.96517	19.5959	1.72945					167.5	15.2564	1.89885	15.9613	2.20262
	168	20.1006	1.95593	18.9765	1.91605					168	15.3773	1.93807	15.9561	2.17139
	168.5	19.864	-1.85295	18.5097	-2.03819					168.5	15.6223	-1.78754	15.9561	-2.17139
	169	19.7259	-1.80444	18.4769	-1.79462					169	15.6223	-1.78754	16.5159	-2.18762
	169.5	19.7259	-1.80444	18.4769	-1.79462					169.5	15.2679	-1.84393	17.1246	-2.21371
	170	19.6924	-1.88103	18.9627	-1.53218					170	15.2679	-1.84393	17.1246	-2.21371
	170.5	19.5853	-1.98817	19.4775	-1.42172					170.5	15.2818	-1.99682	16.9988	-2.23694
	171	19.388	-2.01829	19.5332	-1.36599					171	15.2818	-1.99682	16.396	-2.10826
	171.5	19.388	-2.01829	19.5332	-1.35677					171.5	15.1231	-1.98738	16.0231	-2.04726
	172	19.4837	-1.99502	19.5332	-1.22018					172	15.1231	-1.98738	15.9454	-2.08521
	172.5	19.4837	-1.99502	19.5181	-1.23437					172.5	15.0803	-1.99679	15.7682	-2.07264
	173	19.4359	-2.0428	19.5181	-1.12455					173	14.9266	-1.98946	15.6616	-2.08989
	173.5	19.4359	-2.14049	19.3149	-1.12833					173.5	14.6518	-1.81768	15.6477	-2.05961
	174	19.7627	-2.15538	19.3149	-1.12833					174	14.6265	-1.69853	15.4319	-2.11933
	174.5	19.7627	-2.15538	19.3175	-1.27006					174.5	14.5184	-1.70695	15.2282	-2.12419
	175	19.6662	-2.24799	19.4492	-1.31791					175	14.5184	-1.70695	15.1581	-2.09706
	175.5	19.4635	-2.26572	19.6755	-1.34647					175.5	14.8809	-1.75102	15.1474	-2.07298
	176	19.1172	-2.31062	19.8845	-1.30155					176	15.1037	-2.14433	15.1474	-2.07298
	176.5	19.1027	-2.19669	20.0439	-1.23229					176.5	15.1037	-2.14433	15.2644	-2.16485
	177	19.1027	-2.18628	20.188	-1.19177					177	14.8418	-2.25136	15.3878	-2.22867
	177.5	19.1717	-2.1173	20.188	-1.19177					177.5	14.6348	-2.33878	15.5946	-2.30988
	178	19.5788	-2.08036	19.9733	-1.26481					178	14.4029	-2.43224	15.5946	-2.33002
	178.5	19.9218	-2.11037	19.8414	-1.33668					178.5	14.4029	-2.43224	15.4722	-2.45243
	179	19.9414	-2.12871	19.4327	-1.48652					179	14.5977	-2.34728	15.1791	-2.43164
	179.5	19.9729	-2.25577	19.3441	-1.41372					179.5	14.8903	-2.38423	15.0703	-2.49166
	180	20.1411	-2.29282	19.3441	-1.41372					180	15.1818	-2.44005	15.0703	-2.49166
	180.5	20.281	-2.25742	19.8048	-1.39328					180.5	15.5721	-2.42482	15.2869	-2.5223
	181	20.3343	-2.20412	20.0588	-1.13925					181	15.7502	-2.35028	15.8026	-2.59921
	181.5	20.3343	-2.18402	20.0588	-1.10349					181.5	15.7502	-2.35028	16.4096	-2.70442
	182	20.1311	-2.29331	19.8902	-0.984774					182	15.5731	-2.3125	16.7668	-2.75199
	182.5	19.9556	-2.2922	19.6195	-1.02925					182.5	15.2518	-2.24842	16.7668	-2.75199
	183	19.8038	-2.2097	19.4537	-1.19216					183	15.06	-2.10275	16.7335	-2.74379
	183.5	19.6605	-2.35306	19.4298	-1.19619					183.5	15.06	-2.10275	16.2232	-2.63437
	184	19.6605	-2.41326	19.1961	-1.28117					184	15.1482	-2.12164	16.1573	-2.49092
	184.5	19.9954	-2.44268	19.1083	-1.36896					184.5	15.305	-2.13167	16.0333	-2.56049
	185	20.2974	-2.44016	19.0433	-1.43396					185	15.6455	-2.07842	15.9937	-2.39537
	185.5	20.2974	-2.44016	19.1083	-1.20027					185.5	15.9087	-2.01109	15.8852	-2.34576
	186	20.1211	-2.42658	19.266	-1.04256					186	16.0196	-1.93621	15.8852	-2.34576
	186.5	19.8423	-2.42246	19.8319	-0.951363					186.5	16.2899	-1.91078	15.9791	-2.43484
	187	19.2552	-2.40027	20.0489	-1.05417					187	16.5916	-1.99317	15.9791	-2.43484
	187.5	19.0337	-2.16769	20.0731	-1.09844					187.5	16.5916	-1.99317	15.9791	-2.43484
	188	19.0337	-2.16769	20.2563	-1.21787					188	16.4137	-1.97598	16.0868	-2.37025
	188.5	19.3126	-2.06727	20.2563	-1.32351					188.5	16.0149	-1.96649	16.1794	-2.27762
	189	19.4587	-1.98059	20.2565	-1.32331					189	15.9138	-2.06756	16.1794	-2.10809
	189.5	19.6865	-1.91755	20.2135	-1.36433					189.5	15.8393	-2.33919	16.1794	-2.10809
	190	19.7888	-1.9306	20.0799	-1.22435					190	15.8007	-2.37775	16.1102	-2.0982
	190.5	19.8043	-1.96138	19.5266	-0.985658					190.5	15.593	-2.54857	15.9772	-2.23115
	191	19.8485	-1.98663	19.1895	-0.869425					191	15.593	-2.50386	15.752	-2.14223
	191.5	19.8485	-1.98663	19.1895	-0.869425					191.5	15.6365	-2.3682	15.752	-2.14223
	192	19.7152	-2.06775	19.1644	-1.01721					192	15.7926	-2.14076	15.8523	-2.31125
	192.5	19.5131	-2.13128	19.1644	-1.01721					192.5	15.7926	-2.13047	16.0379	-2.46677
	193	19.3179	-2.21831	19.1253	-1.09282					193	15.6006	-2.06525	16.2448	-2.32327
	193.5	18.903	-2.34929	19.1253	-1.09282					193.5	15.1819	-2.0952	16.2448	-2.32327
	194	18.7167	-2.51527	19.1253	-1.24061					194	15.0149	-2.22246	16.1394	-2.25265
	194.5	18.6912	-2.47664	19.0774	-1.28856					194.5	14.7606	-2.39988	16.0725	-2.21979
	195	18.444	-2.59137	18.5148	-1.53509					195	14.7125	-2.39029	16.0453	-2.17841
	195.5	18.444	-2.59137	18.2895	-1.68935					195.5	14.7096	-2.39316	15.931	-2.11776
	196	19.0428	-2.51483	18.2845	-1.68616					196	14.7125	-2.39618	15.8503	-2.04106
	196.5	19.3754	-2.32445	18.1621	-1.68591					196.5	14.9237	-2.29275	15.8503	-2.04106
	197	19.3754	-2.32445	18.1621	-1.65749					197	15.3588	-2.03829	16.0307	-1.99876
	197.5	19.2325	-2.22564	18.3651	-1.45455					197.5	15.3588	-2.03829	16.1631	-1.8881
	198	18.7256	-2.12785	18.9188	-1.47398					198	14.8921	-1.91576	16.1631	-1.8881
	198.5	18.282	-2.03371	19.0421	-1.57904					198.5	14.5217	-1.80267	16.1957	-1.85546
	199	18.2107	-1.98228	19.2119	-1.59113					199	14.2104	-1.74165	16.196	-1.89309
	199.5	18.144	-1.98725	20.0159	-1.55158					199.5	14.2104	-1.74165	16.3529	-2.03654
	200	18.144	-1.98725	20.3174	-1.37417					200	14.522	-1.85886	16.3529	-2.03654
	200.5	18.2625	-2.05624	20.3174	-1.37417					200.5	14.8743	-1.92546	16.3529	-2.07026
	201	18.6432	-2.24323	19.726	-1.35629					201	14.9287	-1.91492	16.5336	-2.19858
	201.5	18.6432	-2.35268	19.3457	-1.44621					201.5	15.151	-1.93959	17.02	-2.28221
	202	18.6432	-2.36112	18.9137	-1.43634					202	15.151	-1.93959	17.2213	-2.29674
	202.5	18.6705	-2.63002	18.6171	-1.32365					202.5	14.9385	-1.99147	17.239	-2.31776
	203	18.9727	-2.60912	18.5847	-1.35613					203	14.8434	-1.88376	17.3501	-2.38629
	203.5	19.1343	-2.44753	18.5803	-1.38688					203.5	14.8434	-1.88376	17.3501	-2.38629
	204	19.1461	-2.46153	18.5803	-1.49607					204	14.9936	-1.94773	17.3451	-2.32673
	204.5	19.2554	-2.35223	18.7773	-1.67276					204.5	14.9936	-2.08891	17.25	-2.25993
	205	19.5697	-2.41	19.2138	-1.72698					205	14.989	-2.17014	17.2018	-2.21219
	205.5	19.5697	-2.41	19.2138	-1.72698					205.5	14.989	-2.18658	16.893	-2.12213
	206	19.2679	-2.44459	19.0296	-1.65898					206	15.1972	-2.09065	16.389	-2.06437
	206.5	19.0108	-2.39345	18.706	-1.83154					206.5	15.6181	-2.05127	16.3129	-2.12427
	207	18.9402	-2.39903	18.706	-1.83154					207	16.055	-2.07909	16.3129	-2.12427
	207.5	18.9289	-2.36033	18.7959	-1.87451					207.5	16.3205	-2.10395	16.5035	-2.08819
	208	18.804	-2.45325	19.0528	-1.73503					208	16.4628	-2.06695	16.8615	-2.04751
	208.5	18.804	-2.45325	19.4835	-1.49683					208.5	16.7337	-2.04658	16.8615	-2.04751
	209	19.1271	-2.32286	20.1556	-1.20058					209	16.7337	-2.04658	16.793	-1.9478
	209.5	19.2215	-2.47414	20.7944	-0.923935					209.5	16.276	-2.00545	16.2641	-1.91163
	210	19.2215	-2.47414	21.1266	-0.794254					210	15.914	-2.05593	15.9037	-1.85458

## Sheet: Figure 3e
1x
			+ L - Alanine
tub-GAL80ts; 54H02-GAL4/+	tub-GAL80ts; 54H02-GAL4 > Dh44-R1 RNAi KK108591	Dh44-R1 RNAi KK108591 /+	tub-GAL80ts; 54H02-GAL4/+	tub-GAL80ts; 54H02-GAL4 > Dh44-R1 RNAi KK108591	Dh44-R1 RNAi KK108591 /+
13	7	34	55	52	69
52	0	43	42	23	18
30	25	34	24	26	33
22	33	20	36	30	40
34	9	30	51	44	13
7	0	39	47	47	59
31	8	38	73	35	42
61	-1	31	21	60	46
40	41	33	65	15	28
34	20	26	37	23	18
	2	57		23	17
	38			62

## Sheet: Figure 3f
1x
			+ L - Alanine
tub-GAL80ts; NP2758-GAL4/+	tub-GAL80ts; NP2758-GAL4 > Dh44 RNAi JF01822	Dh44 RNAi JF01822/+	tub-GAL80ts; NP2758-GAL4/+	tub-GAL80ts; NP2758-GAL4 > Dh44 RNAi JF01822	Dh44 RNAi JF01822/+
44	-26	26	27	12	49
37	46	48	37	40	18
61	26	50	40	9	64
34	10	13	35	21	-10
39	1	38	39	51	49
56	38	45	42	32	48
17	40	22	15	10	38
49	26	24	12	47	26
22	12	42	43	31	22
33	-12	30	10	35	54
17	9	19	19	21	41
52	19	29
5	-7	24
