# Supplementary material for: Diverting glial glycolytic flux towards neurons is a memory-relevant role of Drosophila CRH-like signalling
Source: Nat Commun. 2024 Dec 2;15:10467. doi: 10.1038/s41467-024-54778-x (PMC11612226; doi:10.1038/s41467-024-54778-x)
Supplement: Supplementary file 4 — Source Data [file 41467_2024_54778_MOESM4_ESM.zip › Source data Figure 4.xlsx]

## Sheet: Figure 4b
	Cortex glia around Kenyon cells			Cortex glia outside mushroom body
	no RNAi			no RNAi
	Unpaired	Associative		Unpaired	Associative
	0.323	0.575		0.511	0.577
	0.457	0.571		0.504	0.534
	0.58	0.528		0.488	0.426
	0.47	0.493		0.531	0.515
	0.48	0.62		0.447	0.5
	0.451	0.365		0.448	0.56
	0.487	0.47		0.599	0.33
	0.35	0.422		0.511	0.49
	0.31	0.541		0.356	0.451
	0.08	0.48		0.174	0.411
	0.286	0.53		0.373	0.415
	0.421	0.461		0.56	0.44
	0.326	0.475		0.348	0.44
		0.57			0.484

## Sheet: Figure 4c
		Cortex glia around Kenyon cells			Cortex glia outside mushroom body
		Dh44-R1 KD in cortex glia			Dh44-R1 KD in cortex glia
		Unpaired	Associative		Unpaired	Associative
		0.532	0.456		0.548	0.516
		0.499	0.52		0.454	0.56
		0.26	0.488		0.26	0.52
		0.526	0.374		0.515	0.364
		0.536	0.48		0.56	0.55
		0.531	0.57		0.309	0.515
		0.482	0.423		0.57	0.446
		0.45	0.514		0.53	0.545
		0.46	0.354		0.33	0.31
		0.5	0.455		0.47	0.455
		0.374	0.415		0.45	0.418
		0.377	0.497		0.398	0.396
		0.534	0.435		0.378	0.379
		0.629			0.629
