# Supplementary material for: Diverting glial glycolytic flux towards neurons is a memory-relevant role of Drosophila CRH-like signalling
Source: Nat Commun. 2024 Dec 2;15:10467. doi: 10.1038/s41467-024-54778-x (PMC11612226; doi:10.1038/s41467-024-54778-x)
Supplement: Supplementary file 4 — Source Data [file 41467_2024_54778_MOESM4_ESM.zip › Source data Figure 5.xlsx]

## Sheet: Figure 5a
	1x
	tub-GAL80ts; 54H02-GAL4/+	Dh44-R1 RNAi KK108591, ACC RNAi GD3482/+	tub-GAL80ts; 54H02-GAL4 > ACC RNAi GD3482	tub-GAL80ts; 54H02-GAL4 > Dh44-R1 RNAi KK108591	tub-GAL80ts; 54H02-GAL4>Dh44-R1 RNAi KK108591, ACC RNAi GD3482
	19	31	26	24	41
	49	60	27	33	36
	31	27	45	-11	26
	53	34	46	20	47
	32	37	25	-20	33
	23	34	36	-1	33
	54	66	42	-11	33
	29	77	40	-9	43
	33	48	18	32	55
	37	55	42	3	48
	33	31	54	-5	38
	50	39	14	16	33

## Sheet: Figure 5b 
	Positive control									Dh44-R1 Knock-down in cortex glia									Dh44-R1 and ACC Knock-down in cortex glia
	Time traces						Slope			Time traces						Slope			Time traces						Slope
		1x Unpaired		1x Paired			1x Unpaired	1x Paired			1x Unpaired		1x Paired			1x Unpaired	1x Paired			1x Unpaired		1x Paired			1x Unpaired	1x Paired
	Time (s)	Mean	SEM	Mean	SEM		1.02175	0.88068		Time (s)	Mean	SEM	Mean	SEM		0.618984	1.03808		Time (s)	Mean	SEM	Mean	SEM		1.11976	1.45656
	0	0.561364	0.394719	-0.165	0.154663		0.8284	0.960364		0	0.15736	0.142082	-0.290263	0.290263		0.759896	0.665896		0	0.161507	0.0777316	0.762248	1.13139		0.568072	1.13784
	0.5	1.22829	1.06768	-0.311431	0.292929		0.99032	0.91616		0.5	0.457904	0.36603	-0.290263	0.383571		1.11024	0.85392		0.5	1.06937	0.555762	0.762248	1.24689		0.602656	0.789664
	1	1.78491	1.87316	-0.463027	0.395786		0.636568	0.9456		1	0.468298	0.450517	-0.0899965	0.503748		1.44368	0.625976		1	1.49228	0.819066	0.632051	1.37709		0.87512	0.820868
	1.5	1.7926	2.20211	-0.623434	0.411076		0.633488	0.98936		1.5	0.523615	0.449948	0.26548	0.614651		0.68572	0.90104		1.5	1.49228	0.819066	0.307286	1.6055		1.04536	0.683584
	2	1.84639	2.27459	-0.754663	0.404649		0.73492	1.23576		2	0.670945	0.509505	0.26548	0.614651		1.17188	1.14608		2	1.39154	0.828585	0.307286	1.6055		0.775008	0.736152
	2.5	1.84639	2.38679	-0.786861	0.389563		1.18088	0.573448		2.5	0.670945	0.509505	0.0659591	0.668469		1.21784	0.51266		2.5	1.23795	0.896289	0.561656	1.51736		0.913688	0.96872
	3	2.20581	2.76326	-0.786861	0.389563		0.84712	0.834088		3	0.36378	0.574957	-0.293045	0.695222		1.17276	0.66414		3	1.23795	0.890122	0.572055	1.50696		0.72046	1.3412
	3.5	2.49035	2.94343	-0.716977	0.34357		0.30976	1.02788		3.5	0.175135	0.575884	-0.776263	0.654235		0.9124	0.448392		3.5	1.26409	0.863977	0.620859	1.39564		0.476404	1.11496
	4	2.60931	2.86533	-0.614785	0.351922		1.05807	1.39664		4	0.154305	0.563776	-1.0629	0.600619		0.698716	0.550916		4	1.26409	0.706854	0.620859	1.39564		0.663144	0.87664
	4.5	2.84242	2.73998	-0.368619	0.443968		0.688312	1.77976		4.5	0.154305	0.533786	-1.0629	0.600619		0.492964	1.38812		4.5	1.18986	0.705709	0.633847	1.38265		1.04936	1.3134
	5	2.84242	2.73998	-0.128086	0.493384		0.85796	1.02716		5	0.17696	0.479924	-1.048	0.585714		0.938723	1.05704		5	1.08965	0.677222	0.633847	1.32117		0.979	0.98888
	5.5	2.69878	2.48019	-8.11004e-05	0.511972					5.5	0.197706	0.459179	-1.048	0.514558					5.5	0.892393	0.564676	0.582318	1.22495
	6	2.07388	2.2601	0.163979	0.59519					6	0.334416	0.474026	-1.12389	0.475937					6	0.500769	0.493127	0.582318	1.22495
	6.5	1.72581	1.98413	0.303319	0.600204					6.5	0.54592	0.513423	-1.35929	0.546289					6.5	-0.0519177	0.558397	0.930701	1.19864
	7	1.24828	1.46854	0.469431	0.588888					7	0.78549	0.520911	-1.35929	0.546289					7	-0.0519177	0.558397	0.930701	1.19864
	7.5	0.810429	1.12867	0.649773	0.539607					7.5	1.15405	0.600741	-1.16526	0.597586					7.5	0.355644	0.651137	0.706123	1.25933
	8	0.810429	1.01346	0.681694	0.507687					8	1.15405	0.600741	-0.929136	0.573226					8	0.355644	0.651137	0.706123	1.25933
	8.5	0.80049	0.944448	0.770733	0.418647					8.5	0.910441	0.636743	-0.814226	0.565544					8.5	0.140502	0.595959	0.687903	1.33161
	9	0.434906	0.615731	0.770733	0.400535					9	0.857098	0.690087	-0.641945	0.593186					9	-0.0747782	0.543869	0.784388	1.30957
	9.5	-0.27502	0.407332	0.714444	0.36245					9.5	0.857098	0.694094	-0.641945	0.593186					9.5	-0.0747782	0.543869	0.687903	1.33161
	10	-0.486516	0.379389	0.59549	0.288124					10	0.863648	0.730089	-0.838235	0.689042					10	0.0414317	0.589343	0.641011	1.29124
	10.5	-0.53563	0.419216	0.448034	0.299403					10.5	0.891229	0.702508	-1.23916	0.714836					10.5	0.205706	0.563874	0.165897	1.34673
	11	-0.486516	0.370102	0.24517	0.359492					11	0.863648	0.722651	-1.33237	0.728862					11	0.469491	0.475603	-0.00786435	1.32393
	11.5	-0.360711	0.359204	0.00483097	0.522525					11.5	0.780312	0.68267	-1.33237	0.728862					11.5	0.556841	0.598162	-0.00786435	1.32393
	12	0.165457	0.508076	-0.190455	0.543579					12	0.34251	0.608467	-1.16673	0.695089					12	0.556841	0.805562	0.148448	1.32878
	12.5	0.625415	0.721937	-0.355418	0.452464					12.5	0.0321799	0.48304	-1.03227	0.697302					12.5	0.374424	1.0335	0.326167	1.32467
	13	1.0997	0.934015	-0.51085	0.445809					13	0.0321799	0.48304	-0.966128	0.719157					13	0.374424	1.03986	0.622259	1.299
	13.5	1.17638	0.878649	-0.606624	0.409658					13.5	0.250346	0.470945	-0.813441	0.703651					13.5	0.493812	1.10216	0.979382	1.24028
	14	1.17638	0.878649	-0.606624	0.409658					14	0.250346	0.526679	-0.739854	0.672164					14	0.958507	0.87049	0.979382	1.24028
	14.5	0.59894	0.55108	-0.317741	0.423031					14.5	0.221946	0.555079	-0.739854	0.672164					14.5	1.28955	0.87937	1.05919	1.18876
	15	0.234048	0.455144	-0.108544	0.306818					15	0.213888	0.530061	-0.802936	0.620605					15	1.45422	0.901551	1.17837	1.08175
	15.5	0.158642	0.530549	-0.108544	0.306818					15.5	0.213888	0.530061	-0.802936	0.620605					15.5	1.45422	0.901551	1.24693	1.01319
	16	0.158642	0.611245	-0.14455	0.270546					16	0.316427	0.533447	-0.489125	0.403729					16	0.981742	0.708601	1.32637	0.989046
	16.5	0.387591	0.807957	-0.14455	0.270546					16.5	0.316427	0.533447	-0.489125	0.403729					16.5	0.357117	0.551004	1.25738	0.973876
	17	0.387591	0.807957	-0.0966293	0.27596					17	0.27943	0.444536	-0.607521	0.373285					17	-0.0504025	0.473347	1.25738	0.973876
	17.5	0.104972	0.868171	-0.0770537	0.323463					17.5	0.27943	0.444536	-0.682997	0.299146					17.5	-0.0504025	0.446453	0.797953	0.820343
	18	-0.104776	0.841863	0.0116097	0.379524					18	0.276836	0.466642	-0.682997	0.299146					18	-0.021238	0.417289	0.456231	0.955401
	18.5	-0.42875	0.650828	0.0420248	0.349381					18.5	0.231037	0.512441	-0.547515	0.371518					18.5	0.312197	0.39852	0.456231	0.955401
	19	-0.915462	0.365584	0.0420248	0.349381					19	-0.157449	0.419428	-0.547515	0.371518					19	0.681828	0.400998	0.456231	0.955401
	19.5	-0.915462	0.365584	-0.0824321	0.331524					19.5	-0.293183	0.372163	-0.750883	0.379209					19.5	0.794424	0.57523	0.415278	0.787345
	20	-0.849392	0.469842	-0.0824321	0.331524					20	-0.400281	0.361544	-0.923145	0.402282					20	0.794424	0.57523	0.415278	0.567803
	20.5	-0.695201	0.566963	-0.105528	0.276016					20.5	-0.606717	0.354241	-1.03385	0.429209					20.5	0.49764	0.771091	0.446364	0.536717
	21	-0.443553	0.512861	-0.105528	0.256552					21	-0.784623	0.426307	-1.111	0.485771					21	0.140377	0.842701	1.1039	0.662245
	21.5	-0.0988324	0.456837	-0.341881	0.285147					21.5	-0.810003	0.451687	-1.17767	0.479038					21.5	0.0283435	0.828479	1.85978	0.836734
	22	0.0553325	0.459694	-0.473942	0.295019					22	-0.810003	0.577093	-1.32598	0.394788					22	-0.0399052	0.748712	2.2138	0.839326
	22.5	0.0553325	0.459694	-0.52703	0.306224					22.5	-0.506129	0.497448	-1.38026	0.352068					22.5	-0.0399052	0.748712	2.2138	0.839326
	23	-0.272942	0.435311	-0.615887	0.395081					23	-0.252419	0.506186	-1.38026	0.352068					23	0.211709	0.582877	2.06623	0.650632
	23.5	-0.498731	0.463856	-0.615887	0.432486					23.5	-0.252419	0.5148	-1.11448	0.333638					23.5	0.547182	0.539876	1.61049	0.599526
	24	-0.67165	0.445982	-0.506496	0.385846					24	-0.258589	0.547978	-1.03396	0.4623					24	0.597272	0.489786	1.12961	0.56222
	24.5	-0.746427	0.425916	-0.273087	0.262425					24.5	-0.258589	0.547978	-1.01914	0.501754					24.5	0.597272	0.42236	0.59363	0.483719
	25	-0.746427	0.425916	-0.198749	0.246593					25	-0.0519433	0.418998	-0.854353	0.403989					25	0.528378	0.360052	0.0593989	0.480709
	25.5	-0.544296	0.332053	-0.126713	0.287376					25.5	-0.0519433	0.418998	-0.736168	0.400906					25.5	0.371832	0.342909	-0.40183	0.512062
	26	-0.47084	0.305383	-0.0331567	0.41191					26	-0.193689	0.35736	-0.736168	0.431243					26	0.289241	0.352901	-0.40183	0.512062
	26.5	-0.47084	0.305383	-0.0331567	0.41191					26.5	-0.208992	0.363811	-0.736168	0.459456					26.5	0.289241	0.352901	-0.306821	0.527396
	27	-0.69666	0.489563	-0.0331567	0.41191					27	-0.208992	0.372662	-0.694032	0.526428					27	0.385262	0.36444	-0.0990833	0.524415
	27.5	-0.69666	0.489563	0.0388893	0.34534					27.5	-0.0716248	0.413696	-0.587213	0.477825					27.5	0.589056	0.312697	0.362583	0.550461
	28	-0.431981	0.419257	0.0388893	0.34534					28	0.233867	0.452339	-0.575766	0.516556					28	0.589056	0.441822	1.00725	0.730999
	28.5	0.0982013	0.430333	-0.00883124	0.231847					28.5	0.442076	0.484612	-0.518447	0.489627					28.5	0.649932	0.423087	1.00725	0.730999
	29	0.600269	0.649459	-0.236609	0.287469					29	0.515431	0.568648	-0.323455	0.574592					29	0.649932	0.586348	0.870346	0.789006
	29.5	0.600269	0.649459	-0.545242	0.287474					29.5	0.515431	0.568648	-0.157123	0.61918					29.5	0.649932	0.586348	0.692749	0.579233
	30	0.480224	0.431273	-0.545242	0.287474					30	0.361423	0.50502	-0.0112896	0.655432					30	0.591713	0.489488	0.662917	0.565603
	30.5	0.458452	0.453045	-0.337323	0.278002					30.5	0.195429	0.422843	-0.0112896	0.655432					30.5	0.578608	0.34066	0.662917	0.455699
	31	0.458452	0.467082	0.222632	0.335222					31	0.0621563	0.425749	-0.157425	0.638128					31	0.578608	0.34066	0.645637	0.47298
	31.5	0.458452	0.467082	0.672163	0.397129					31.5	-0.0239516	0.390112	-0.421244	0.543782					31.5	0.616313	0.405327	0.632806	0.442314
	32	0.366726	0.43278	0.672163	0.397129					32	-0.0239516	0.390112	-0.604635	0.487484					32	0.616313	0.405327	0.531852	0.543268
	32.5	0.113804	0.381316	0.692649	0.404572					32.5	0.137027	0.403008	-0.604635	0.471843					32.5	0.616313	0.404687	0.485835	0.493997
	33	0.110424	0.384696	0.654756	0.452169					33	0.137027	0.403008	-0.607684	0.468374					33	0.588132	0.365354	0.465697	0.480625
	33.5	0.110424	0.410163	0.648362	0.458563					33.5	-0.0248863	0.316529	-0.60878	0.419402					33.5	0.588132	0.365354	0.338149	0.558746
	34	0.336254	0.426668	0.450332	0.436568					34	-0.317444	0.407409	-0.60878	0.415435					34	0.0236416	0.427922	0.27233	0.578168
	34.5	0.389411	0.427668	0.2718	0.396499					34.5	-0.342742	0.410274	-0.576562	0.383217					34.5	-0.325751	0.443461	0.265664	0.568594
	35	0.44024	0.437502	0.0636208	0.291542					35	-0.384054	0.451586	-0.531984	0.338639					35	-0.325751	0.443461	0.265664	0.395268
	35.5	0.72223	0.517736	-0.187765	0.340076					35.5	-0.55702	0.425736	-0.289781	0.292304					35.5	-0.206162	0.326882	0.146805	0.514127
	36	0.72223	0.517736	-0.329688	0.378684					36	-0.55702	0.425736	0.00256196	0.272836					36	-0.185647	0.379119	0.038705	0.568801
	36.5	0.240525	0.237497	-0.329688	0.378684					36.5	-0.450888	0.345064	0.00256196	0.277712					36.5	-0.136107	0.329579	0.038705	0.568801
	37	0.101335	0.276009	-0.18998	0.345303					37	-0.116427	0.33763	0.0132906	0.309559					37	-0.0161595	0.286713	0.038705	0.4613
	37.5	0.0449798	0.252184	0.191997	0.403521					37.5	0.2317	0.316056	0.0132906	0.410503					37.5	0.000320272	0.277472	-0.0501406	0.440856
	38	-0.121706	0.307339	0.340906	0.34618					38	0.418545	0.304614	0.0132906	0.410503					38	0.0485568	0.269825	-0.0501406	0.440856
	38.5	-0.349848	0.350432	0.340906	0.34618					38.5	0.418545	0.304614	-0.121049	0.426416					38.5	0.156516	0.291521	0.0845292	0.353158
	39	-0.349848	0.350432	0.284599	0.328686					39	0.200753	0.323052	-0.546069	0.350295					39	0.156516	0.291521	0.0845292	0.377295
	39.5	-0.25578	0.321699	0.272581	0.340704					39.5	-0.185057	0.288471	-0.826364	0.407838					39.5	0.0336312	0.300466	0.0718427	0.389981
	40	-0.132165	0.326209	0.272581	0.340704					40	-0.185057	0.288471	-0.83643	0.417904					40	-0.0543756	0.346075	0.0535549	0.391708
	40.5	-0.096622	0.298631	0.021536	0.313755					40.5	-0.0498556	0.34075	-0.83643	0.456554					40.5	-0.306941	0.344426	-0.0144536	0.432237
	41	-0.096622	0.298631	0.021536	0.29598					41	0.154314	0.395201	-0.78708	0.486472					41	-0.705821	0.420329	-0.292234	0.413744
	41.5	-0.218715	0.298462	0.0563078	0.261208					41.5	0.324564	0.378074	-0.670907	0.540427					41.5	-1.04427	0.43167	-0.32106	0.390038
	42	-0.218715	0.298462	0.19229	0.240123					42	0.609109	0.335852	-0.670907	0.540427					42	-1.10693	0.295469	-0.32106	0.390038
	42.5	-0.084475	0.33102	0.238778	0.219735					42.5	0.609109	0.335852	-0.634027	0.401282					42.5	-1.10693	0.295469	-0.234348	0.347718
	43	0.00626681	0.387586	0.320015	0.203268					43	0.325114	0.582928	-0.634027	0.401282					43	-0.929063	0.337207	-0.234348	0.347718
	43.5	0.162001	0.363752	0.320015	0.234116					43.5	0.131541	0.659302	-0.337807	0.433652					43.5	-0.870095	0.344919	-0.235421	0.271784
	44	0.212383	0.346921	0.267954	0.312456					44	0.127679	0.638988	-0.257686	0.563144					44	-0.790273	0.363843	-0.431784	0.404462
	44.5	0.212383	0.346921	0.227436	0.352974					44.5	0.0754055	0.591935	-0.218942	0.560005					44.5	-0.614446	0.411868	-0.431784	0.404462
	45	0.0171564	0.290364	0.108575	0.372235					45	-0.10583	0.526866	-0.163626	0.547316					45	-0.380683	0.36947	-0.431784	0.404462
	45.5	-0.0869094	0.269746	-0.0628255	0.367188					45.5	-0.10583	0.388937	-0.163626	0.547316					45.5	-0.127379	0.370919	-0.519589	0.437415
	46	-0.346324	0.254451	-0.214964	0.318863					46	-0.157916	0.413799	-0.171553	0.428685					46	-0.0538643	0.489778	-0.519589	0.437415
	46.5	-0.528372	0.349744	-0.214964	0.316633					46.5	-0.157916	0.336747	-0.352991	0.448371					46.5	-0.0538643	0.489778	-0.364754	0.420439
	47	-0.528372	0.349744	-0.128921	0.230589					47	-0.484897	0.430809	-0.417882	0.513262					47	-0.100244	0.44047	0.043856	0.322942
	47.5	-0.528372	0.349744	-0.058613	0.320673					47.5	-0.726917	0.426573	-0.417882	0.545947					47.5	-0.186125	0.36566	0.317258	0.488854
	48	-0.523654	0.378526	-0.058613	0.320673					48	-0.91173	0.400186	-0.158165	0.626587					48	-0.186125	0.36566	0.450943	0.70054
	48.5	-0.489072	0.380416	-0.334013	0.347997					48.5	-0.978598	0.403904	0.303341	0.631683					48.5	-0.0600537	0.278242	0.505645	0.645839
	49	-0.374111	0.351818	-0.448151	0.364448					49	-1.00379	0.42162	0.606204	0.607463					49	0.273079	0.289869	0.505645	0.570808
	49.5	-0.374111	0.351818	-0.448151	0.364448					49.5	-1.05974	0.428043	0.66544	0.615873					49.5	0.317416	0.316681	0.124774	0.377227
	50	-0.416956	0.322642	-0.447378	0.363675					50	-1.05974	0.416596	0.722841	0.659648					50	0.317416	0.316681	0.108076	0.393924
	50.5	-0.557231	0.378043	-0.447378	0.330002					50.5	-1.03557	0.392431	0.722841	0.659648					50.5	0.294653	0.317357	-0.00422872	0.485244
	51	-0.718336	0.438337	-0.461203	0.292978					51	-0.900211	0.406301	0.618003	0.561143					51	0.169682	0.43287	-0.00422872	0.485244
	51.5	-0.807198	0.481667	-0.461203	0.292978					51.5	-0.738607	0.36711	0.206049	0.533819					51.5	0.0510869	0.535655	-0.297873	0.476443
	52	-0.807198	0.481667	-0.461203	0.343961					52	-0.500624	0.295494	0.00618431	0.555396					52	0.0230929	0.450432	-0.297873	0.476443
	52.5	-0.512332	0.37939	-0.503353	0.386112					52.5	-0.205087	0.326733	-0.112142	0.551282					52.5	-0.0847278	0.301738	-0.339603	0.74734
	53	-0.165804	0.302182	-0.722961	0.513566					53	0.165403	0.380726	-0.459613	0.555592					53	-0.214489	0.306296	-0.353171	0.760909
	53.5	-0.0613146	0.305486	-0.730345	0.52095					53.5	0.504112	0.484262	-0.923693	0.557932					53.5	-0.266465	0.358273	-0.388967	0.741864
	54	0.0729664	0.343508	-0.730345	0.549652					54	0.671277	0.581806	-1.3402	0.535361					54	-0.266465	0.383798	-0.388967	0.719982
	54.5	0.237384	0.374282	-0.559734	0.450801					54.5	0.869602	0.580915	-1.61349	0.481597					54.5	-0.250534	0.405156	-0.362094	0.675365
	55	0.237384	0.374282	-0.342706	0.40393					55	0.869602	0.580915	-1.61349	0.481597					55	-0.14884	0.419618	-0.362094	0.524091
	55.5	-0.0179661	0.43894	-0.0246681	0.396641					55.5	0.579174	0.385889	-1.52627	0.464617					55.5	0.0527838	0.392621	-0.519834	0.403228
	56	-0.421805	0.365869	0.242131	0.360573					56	0.252321	0.231554	-1.34441	0.403391					56	0.109007	0.336398	-0.537015	0.345821
	56.5	-0.421805	0.32041	0.242131	0.360573					56.5	0.0749122	0.408963	-0.882707	0.446411					56.5	0.127468	0.317936	-0.58583	0.35469
	57	-0.421464	0.320068	0.0641519	0.248868					57	0.0749122	0.518652	-0.397732	0.512643					57	0.127468	0.263076	-0.819802	0.414009
	57.5	-0.282907	0.33385	-0.276479	0.270708					57.5	0.348676	1.01704	-0.097183	0.545577					57.5	-0.00885253	0.289509	-0.838692	0.306169
	58	-0.193061	0.3591	-0.532823	0.40088					58	0.369563	1.0666	0.147292	0.535444					58	-0.391936	0.340943	-0.852986	0.303799
	58.5	-0.193061	0.514179	-0.70163	0.414732					58.5	0.369563	1.0666	0.326039	0.46935					58.5	-0.391936	0.340943	-0.852986	0.303799
	59	-0.222016	0.543134	-0.740632	0.448118					59	0.230449	0.697429	0.464799	0.421549					59	-0.334208	0.332098	-0.702074	0.401852
	59.5	-0.407469	0.699032	-0.740632	0.448118					59.5	0.103815	0.67944	0.464799	0.421549					59.5	-0.16493	0.506572	-0.570838	0.452246
	60	-0.407469	0.699032	-0.690907	0.467594					60	-0.0841344	0.760143	0.375356	0.339062					60	0.0414538	0.590584	-0.570838	0.452246
	60.5	-0.39537	0.707834	-0.631468	0.497098					60.5	-0.180855	0.724824	0.241268	0.384586					60.5	0.309756	0.539741	-0.629377	0.487682
	61	-0.270552	0.583017	-0.333238	0.552692					61	-0.245656	0.594292	0.0981177	0.51455					61	0.394245	0.521818	-0.629377	0.487682
	61.5	-0.195491	0.49728	-0.0325445	0.600073					61.5	-0.350374	0.477811	-0.270881	0.430841					61.5	0.424655	0.506477	-0.314076	0.547034
	62	-0.165888	0.467677	-0.00083737	0.597364					62	-0.478004	0.427992	-0.480353	0.291762					62	0.45146	0.479672	-0.0982415	0.557268
	62.5	-0.109447	0.511632	0.160203	0.553737					62.5	-0.696552	0.42575	-0.480353	0.291762					62.5	0.45146	0.45503	0.102369	0.537663
	63	0.0605431	0.506648	0.379438	0.409363					63	-0.696552	0.42575	-0.274727	0.318257					63	0.16825	0.413071	0.512681	0.511588
	63.5	0.136441	0.492754	0.379438	0.409363					63.5	-0.694646	0.497227	-0.212724	0.432835					63.5	-0.00582078	0.402448	0.704931	0.556791
	64	0.136441	0.492754	0.251682	0.467255					64	-0.588358	0.553805	-0.169838	0.438889					64	-0.301817	0.536325	0.747204	0.54953
	64.5	-0.00512413	0.526932	0.213996	0.504657					64.5	-0.533827	0.611247	-0.126234	0.452346					64.5	-0.521452	0.580033	0.810971	0.523043
	65	-0.0178602	0.477625	0.0774517	0.591505					65	-0.429178	0.642461	-0.126234	0.452346					65	-0.527148	0.524219	0.946903	0.577584
	65.5	-0.141941	0.483546	0.0774517	0.591505					65.5	-0.332073	0.630718	-0.184287	0.482792					65.5	-0.681241	0.506648	0.946903	0.615709
	66	-0.141941	0.483546	0.10154	0.771389					66	-0.189208	0.551585	-0.80962	0.59096					66	-0.697491	0.477436	0.946903	0.624534
	66.5	-0.0658319	0.515589	0.384539	0.80758					66.5	-0.0138082	0.483275	-1.19011	0.597299					66.5	-0.697491	0.448123	0.985999	0.673816
	67	0.153096	0.551547	0.633404	0.834199					67	0.0628531	0.496202	-1.19011	0.597299					67	-0.674423	0.454368	1.19265	0.722069
	67.5	0.153096	0.551547	0.789959	0.842839					67.5	0.0895669	0.493708	-1.10178	0.546222					67.5	-0.559144	0.405004	1.44733	0.84753
	68	0.0907504	0.481258	0.975053	0.854282					68	0.194697	0.45617	-0.596497	0.496041					68	-0.267114	0.406377	1.54318	1.06861
	68.5	0.0907504	0.481258	1.15305	0.900901					68.5	0.327236	0.451023	-0.0954986	0.468987					68.5	-0.0747456	0.378226	1.54318	1.06861
	69	0.20279	0.512175	1.15305	0.991978					69	0.380626	0.478422	0.0915823	0.550308					69	0.00588426	0.376949	1.29722	1.09232
	69.5	0.20279	0.512175	1.17422	0.978395					69.5	0.386169	0.475181	0.181758	0.613641					69.5	0.00588426	0.383423	1.08215	1.05889
	70	0.170586	0.484964	1.2291	1.05085					70	0.386169	0.475181	0.181758	0.613641					70	0.0339715	0.446409	1.08215	1.05889
	70.5	0.162252	0.402114	1.46509	1.09364					70.5	0.459259	0.487448	0.201686	0.62426					70.5	0.125048	0.355332	1.2616	1.00882
	71	0.156505	0.366937	1.76665	1.13594					71	0.459294	0.487413	0.346705	0.605917					71	0.307227	0.440598	1.56294	1.10475
	71.5	0.156505	0.366937	2.08124	1.19311					71.5	0.481475	0.465233	0.61797	0.549616					71.5	0.417546	0.476114	1.71045	1.24542
	72	0.156505	0.411767	2.29562	1.27403					72	0.590697	0.456564	0.861255	0.573255					72	0.477034	0.421614	1.74079	1.33318
	72.5	0.189642	0.477511	2.43069	1.34778					72.5	0.73335	0.436036	1.16558	0.619092					72.5	0.517504	0.391948	1.92719	1.38701
	73	0.302227	0.506875	2.43069	1.42848					73	0.896694	0.444461	1.27972	0.588834					73	0.921314	0.430441	2.12306	1.41671
	73.5	0.438654	0.472588	2.44261	1.48912					73.5	0.896694	0.444461	1.27972	0.620277					73.5	1.5652	0.510575	2.1621	1.40125
	74	0.783516	0.393533	2.63646	1.62636					74	0.896694	0.4753	1.27972	0.654601					74	1.86454	0.5854	2.30161	1.43545
	74.5	1.25837	0.449776	3.05535	1.63303					74.5	0.908965	0.50316	1.61646	0.624449					74.5	1.87632	0.594542	2.76518	1.55943
	75	1.56016	0.511506	3.44672	1.63308					75	1.31772	0.530891	1.63117	0.61189					75	2.06094	0.568215	3.279	1.67441
	75.5	1.737	0.523212	3.78217	1.63649					75.5	1.63006	0.620429	1.63117	0.61189					75.5	2.48119	0.597862	3.59393	1.68102
	76	1.89767	0.495315	4.04984	1.64854					76	1.90702	0.71168	1.63117	0.61189					76	2.86407	0.651392	3.7992	1.64528
	76.5	1.99975	0.491114	4.39917	1.69373					76.5	2.30917	0.783705	1.56759	0.65245					76.5	3.11071	0.729767	3.84093	1.69166
	77	2.11877	0.551174	4.85667	1.75333					77	2.30917	0.85882	1.53282	0.759432					77	3.38032	0.82001	3.89651	1.78254
	77.5	2.3662	0.587176	5.14314	1.8296					77.5	2.4218	0.839502	1.53282	0.759432					77.5	3.80584	0.900726	4.22835	1.81221
	78	2.80445	0.591296	5.30771	1.88285					78	2.5087	0.875678	1.68588	0.890608					78	4.24227	1.00591	4.82755	1.78809
	78.5	3.19278	0.624943	5.66479	1.90853					78.5	3.05886	0.922287	1.86813	1.03424					78.5	4.50819	1.1184	5.43571	1.77564
	79	3.36772	0.672122	6.16573	1.91907					79	3.73694	0.922141	2.17535	1.11623					79	4.78187	1.2264	5.79481	1.81133
	79.5	3.48229	0.74115	6.72369	1.90618					79.5	4.25229	0.824618	2.53984	1.18617					79.5	5.16071	1.32691	6.11722	1.89825
	80	3.48229	0.857706	7.35924	1.91422					80	4.67728	0.802757	2.86162	1.22262					80	5.62364	1.39525	6.59386	1.95329
	80.5	3.46906	0.870935	7.89539	1.95841					80.5	5.11523	0.919568	3.19826	1.1993					80.5	6.24396	1.41616	7.07699	2.02282
	81	3.46906	0.870935	8.28292	1.99703					81	5.48905	1.1416	3.67555	1.21526					81	6.89842	1.45141	7.41711	2.13595
	81.5	3.51443	0.865285	8.63316	2.00399					81.5	5.91292	1.31263	4.29851	1.29843					81.5	7.18114	1.59301	7.58589	2.21029
	82	3.67697	0.847197	8.9706	1.98296					82	6.273	1.4726	4.83258	1.34286					82	7.23981	1.55885	7.79877	2.28039
	82.5	3.91106	0.860102	9.34207	1.96586					82.5	6.46777	1.66272	5.25988	1.37738					82.5	7.26938	1.70072	8.14766	2.35955
	83	4.22766	0.896289	9.7822	1.97244					83	6.84441	1.81338	5.83345	1.41298					83	7.70386	1.79183	8.68021	2.37262
	83.5	4.63759	0.913553	10.0898	2.02315					83.5	7.45392	1.93509	6.46367	1.4383					83.5	8.06403	1.8243	9.54846	2.37284
	84	5.07713	0.93766	10.3673	2.11514					84	7.85167	2.00217	6.91098	1.5169					84	8.33909	1.82531	10.4133	2.47592
	84.5	5.54384	0.978211	10.9932	2.1664					84.5	8.1386	2.0485	7.28878	1.61742					84.5	8.68207	1.86099	10.946	2.61536
	85	5.96509	1.01074	11.7137	2.15129					85	8.71682	2.09322	7.60541	1.68684					85	9.03989	1.88923	11.2435	2.65012
	85.5	6.33034	1.04996	12.238	2.13128					85.5	9.36304	2.13405	7.90606	1.73652					85.5	9.53123	1.90924	11.4983	2.64007
	86	6.72291	1.11656	12.6988	2.12203					86	9.77159	2.19363	8.37685	1.80577					86	10.3188	1.99956	11.7845	2.67457
	86.5	7.07914	1.16585	13.0364	2.10432					86.5	10.0203	2.26767	8.97335	1.85629					86.5	10.9929	2.10586	11.9564	2.74575
	87	7.4746	1.17766	13.4552	2.08572					87	10.1725	2.32241	9.44075	1.88151					87	11.3225	2.12622	12.2102	2.83979
	87.5	7.85197	1.18879	14.1498	2.06168					87.5	10.3719	2.3166	9.65508	1.91713					87.5	11.5307	2.12426	12.681	2.93149
	88	8.14124	1.22959	14.7886	1.98069					88	10.8781	2.31086	9.90553	1.98884					88	11.5457	2.15806	13.1314	3.03527
	88.5	8.55837	1.28095	15.3401	1.91329					88.5	11.3473	2.37003	10.2953	2.08662					88.5	11.5824	2.21394	13.579	3.07553
	89	9.11427	1.31718	15.8674	1.85317					89	11.4894	2.38036	10.8203	2.20816					89	11.9656	2.23841	14.2422	2.98595
	89.5	9.62312	1.34858	16.1632	1.77402					89.5	11.6786	2.33881	11.4898	2.34735					89.5	12.5005	2.26212	14.8498	2.88346
	90	10.1303	1.38224	16.2363	1.7623					90	12.0782	2.32617	12.1363	2.44098					90	12.8811	2.3304	14.9662	2.8019
	90.5	10.6259	1.43695	16.5798	1.78947					90.5	12.5891	2.29054	12.6955	2.47038					90.5	13.3471	2.31767	15.2338	2.78956
	91	10.9752	1.49845	17.2238	1.82079					91	13.0613	2.26269	13.0129	2.47701					91	13.7243	2.1661	15.9828	2.80629
	91.5	11.3756	1.55019	17.7947	1.83899					91.5	13.4545	2.31658	13.1323	2.51068					91.5	13.7243	2.1661	16.6456	2.69781
	92	11.8769	1.59526	18.3114	1.82375					92	13.8207	2.40585	13.4571	2.59541					92	13.6867	2.2037	17.1412	2.59105
	92.5	12.3579	1.63927	18.7237	1.79887					92.5	13.9924	2.46141	13.8775	2.68991					92.5	13.6867	2.24268	17.4902	2.62285
	93	12.7949	1.65109	19.0677	1.72918					93	14.0222	2.4786	14.0314	2.74078					93	13.9698	2.31116	17.6831	2.68544
	93.5	13.1138	1.67318	19.5098	1.63465					93.5	14.237	2.49388	14.1989	2.73803					93.5	14.6235	2.29322	18.1438	2.64726
	94	13.4255	1.731	19.9292	1.60271					94	14.6736	2.49874	14.5178	2.70664					94	15.4715	2.2456	18.6537	2.60097
	94.5	13.6284	1.73282	20.2756	1.58434					94.5	15.0888	2.48021	14.7351	2.70989					94.5	15.978	2.24382	18.9976	2.55516
	95	13.832	1.75161	20.5535	1.55625					95	15.3946	2.4451	14.8066	2.71499					95	16.0964	2.25016	19.6052	2.45343
	95.5	14.275	1.8037	20.7266	1.57758					95.5	15.6165	2.39721	14.9387	2.64833					95.5	16.0964	2.25016	19.923	2.45723
	96	14.6514	1.79595	20.9916	1.61871					96	15.7295	2.35491	15.3212	2.59513					96	16.0997	2.24688	19.9462	2.49205
	96.5	14.91	1.81701	21.3313	1.60466					96.5	15.8167	2.2955	15.7136	2.64527					96.5	16.2408	2.12307	20.2733	2.59437
	97	15.1437	1.89413	21.5031	1.55222					97	15.9745	2.21991	16.0297	2.74621					97	16.8456	2.13289	20.4391	2.56607
	97.5	15.2269	1.92122	21.6063	1.53499					97.5	16.2828	2.1783	16.4318	2.79171					97.5	17.4087	2.14905	20.5138	2.4968
	98	15.3007	1.90872	21.8752	1.49981					98	16.6015	2.17037	16.8769	2.82446					98	17.6531	2.12715	20.5138	2.4968
	98.5	15.6107	1.89439	22.2784	1.42264					98.5	16.7889	2.18516	17.3082	2.88145					98.5	17.7596	2.07067	21.1896	2.42532
	99	15.919	1.82367	22.5677	1.35388					99	17.0605	2.1774	17.5884	2.94177					99	17.7603	2.06998	21.9767	2.37853
	99.5	16.2732	1.73183	22.8586	1.31504					99.5	17.4225	2.14081	17.6424	2.97406					99.5	17.7603	2.06998	22.6238	2.4176
	100	16.9414	1.70697	23.3586	1.3202					100	17.708	2.13591	17.7331	2.96664					100	17.9854	1.99621	23.1979	2.43101
	100.5	17.4595	1.71611	23.447	1.33873					100.5	17.9757	2.13865	17.7532	2.9465					100.5	18.1964	2.01938	23.4372	2.19174
	101	17.6388	1.73174	23.4616	1.35291					101	18.2985	2.11417	17.837	2.93406					101	18.3124	2.0482	23.4372	2.09652
	101.5	17.7584	1.75416	23.4616	1.35291					101.5	18.6369	2.1095	17.9888	2.84185					101.5	18.4532	2.06103	23.4372	1.94825
	102	17.8437	1.687	23.7037	1.36616					102	19.073	2.11988	18.5119	2.84422					102	18.5929	2.02618	23.4534	1.93201
	102.5	17.9361	1.6117	23.9238	1.38547					102.5	19.644	2.10901	18.7148	2.80386					102.5	18.7686	1.91253	23.5518	1.83959
	103	18.075	1.50905	24.0275	1.35566					103	20.0954	2.09514	18.8766	2.73992					103	19.1519	1.83272	23.7533	1.7731
	103.5	18.2367	1.46561	24.1427	1.26863					103.5	20.2292	2.09882	19.2204	2.69876					103.5	19.4953	1.87171	24.1596	1.73315
	104	18.4854	1.4687	24.3208	1.21783					104	20.3153	2.09941	19.5652	2.6748					104	19.7028	1.85363	24.2961	1.69543
	104.5	18.8141	1.51917	24.3208	1.21783					104.5	20.6333	2.09664	19.7361	2.68995					104.5	19.9688	1.858	24.2961	1.69543
	105	19.2279	1.56245	24.2433	1.18034					105	21.0104	2.10602	19.7387	2.72829					105	20.1688	1.91686	24.2961	1.65916
	105.5	19.6543	1.56788	24.2433	1.18034					105.5	21.3488	2.07919	19.8507	2.77421					105.5	20.1984	1.90978	24.4736	1.48168
	106	20.0133	1.54459	24.5085	1.15106					106	21.7769	2.03791	20.1029	2.85057					106	20.3223	1.87842	24.6463	1.42538
	106.5	20.4832	1.52343	24.8389	1.11614					106.5	22.1939	2.06784	20.3795	2.95381					106.5	20.5459	1.90101	24.6545	1.46838
	107	20.8815	1.52697	25.2871	1.08291					107	22.4748	2.10712	20.7593	2.98613					107	20.5459	1.90101	24.8786	1.32936
	107.5	20.9091	1.52376	25.5703	1.08092					107.5	22.7217	2.12269	21.1474	2.94732					107.5	20.5553	1.90698	25.2447	1.40147
	108	20.9091	1.52376	25.6255	1.06916					108	22.8651	2.11039	21.3053	2.90014					108	20.5907	1.87843	25.2964	1.56199
	108.5	20.8804	1.45695	25.6255	1.06916					108.5	22.8651	2.11039	21.3053	2.90014					108.5	20.807	1.8918	25.3907	1.55658
	109	20.8804	1.45695	25.6072	1.06426					109	22.792	2.05815	21.1478	2.87198					109	20.9597	1.76423	25.8693	1.54061
	109.5	21.0826	1.50096	25.6072	1.06426					109.5	22.6401	2.06932	20.9386	2.85304					109.5	20.9597	1.76423	26.0452	1.59077
	110	21.4835	1.59942	25.7905	1.00006					110	22.5382	2.09247	20.9386	2.85304					110	20.8928	1.6948	26.0452	1.59077
	110.5	21.7614	1.59842	25.97	0.99886					110.5	22.5382	2.08528	20.9056	2.95944					110.5	20.7946	1.68904	26.0452	1.49957
	111	21.7614	1.59842	25.9954	1.03629					111	22.5953	2.02814	20.8919	2.98283					111	20.6184	1.66355	26.0457	1.49909
	111.5	21.7614	1.55048	26.1092	1.02827					111.5	22.7903	1.91647	20.8919	3.03678					111.5	20.6184	1.66355	26.0457	1.49909
	112	21.7662	1.54572	26.2685	1.0343					112	23.1972	1.76581	21.2704	3.09703					112	20.8123	1.57732	26.0457	1.50172
	112.5	22.0644	1.49973	26.3194	1.02913					112.5	23.6668	1.66376	21.7943	3.13145					112.5	21.2069	1.57989	26.173	1.51114
	113	22.2979	1.45848	26.3194	1.02913					113	24.0767	1.59766	22.0509	2.9925					113	21.4354	1.58438	26.4721	1.47844
	113.5	22.4501	1.45555	26.215	0.921641					113.5	24.394	1.48404	22.1518	2.89733					113.5	21.8057	1.54171	26.7479	1.37366
	114	22.8122	1.42281	25.8201	0.825117					114	24.6942	1.36372	22.2522	2.79128					114	22.1445	1.50952	26.9453	1.28468
	114.5	23.2451	1.34531	25.8201	0.825117					114.5	24.991	1.30457	22.2522	2.77262					114.5	22.3695	1.48775	26.9453	1.28468
	115	23.3698	1.33421	26.0584	0.832715					115	25.1117	1.25218	22.2343	2.73816					115	22.6205	1.44421	26.8486	1.32794
	115.5	23.3698	1.33421	26.4162	0.832416					115.5	25.1378	1.23546	22.1859	2.75922					115.5	22.7185	1.34622	26.7931	1.34456
	116	23.1801	1.39395	26.6868	0.805253					116	25.291	1.18881	22.1032	2.7878					116	22.7801	1.31297	26.7931	1.34456
	116.5	22.8351	1.48399	26.8528	0.757507					116.5	25.5884	1.13041	21.9947	2.82373					116.5	23.0327	1.1801	26.8598	1.4261
	117	22.5527	1.56603	26.9557	0.802257					117	25.8594	1.04969	21.9947	2.82373					117	23.3654	1.15058	26.978	1.50132
	117.5	22.4817	1.61321	26.9557	0.802257					117.5	25.8594	1.09542	22.0914	2.84687					117.5	23.5173	1.13536	27.2086	1.54472
	118	22.4817	1.61321	26.8877	0.87025					118	25.7436	1.21669	22.1883	2.85044					118	23.5173	1.13536	27.3818	1.45445
	118.5	23.0323	1.60333	26.8877	0.957499					118.5	25.5548	1.39996	22.264	2.85177					118.5	23.4053	1.2154	27.4515	1.42518
	119	23.6695	1.51556	26.9017	0.951682					119	25.4976	1.40483	22.4142	2.83904					119	23.2592	1.28013	27.5966	1.32626
	119.5	23.6695	1.51556	26.9125	0.944646					119.5	25.4854	1.34029	22.6136	2.79767					119.5	23.0941	1.22257	27.8121	1.31381
	120	23.7028	1.48431	27.2991	1.00012					120	25.4854	1.34029	22.9695	2.75512					120	23.0941	1.22257	27.8562	1.31554
	120.5	23.7028	1.45173	27.6943	0.996424					120.5	25.759	1.26347	23.456	2.74318					120.5	23.3018	1.22168	27.8631	1.34309
	121	23.7028	1.45173	27.798	0.982354					121	25.9289	1.1096	23.7624	2.67118					121	23.5418	1.25533	27.8562	1.34997
	121.5	23.6626	1.49201	27.9578	0.970694					121.5	25.9413	1.10277	23.7624	2.67118					121.5	23.8198	1.26892	27.6931	1.50358
	122	23.6626	1.49526	28.072	0.992475					122	25.9413	1.10277	23.5169	2.63925					122	24.0913	1.2735	27.6306	1.44834
	122.5	23.774	1.55732	28.072	0.992475					122.5	25.9413	1.10277	23.5169	2.62384					122.5	24.0913	1.2735	27.5576	1.48747
	123	23.829	1.62759	28.0383	0.925275					123	25.8522	1.04089	23.4835	2.58964					123	24.0564	1.23526	27.5576	1.37827
	123.5	23.9251	1.5683	27.9766	0.981399					123.5	25.5975	1.06178	23.4223	2.55647					123.5	23.9988	1.13945	27.3211	1.37348
	124	23.9251	1.5683	27.9766	0.867715					124	25.5116	1.05064	23.2514	2.52274					124	23.9988	1.13945	27.1194	1.44148
	124.5	23.9554	1.48378	27.9395	0.869703					124.5	25.3774	1.02263	23.2514	2.51881					124.5	24.2027	1.09169	26.8702	1.52886
	125	23.9554	1.48378	27.8629	0.855569					125	25.3774	1.02263	23.3346	2.43562					125	24.4738	1.07389	26.6458	1.60571
	125.5	23.9554	1.49705	27.5769	0.856625					125.5	25.5265	1.21959	23.4796	2.45327					125.5	24.7418	1.04208	26.6271	1.607
	126	23.9021	1.5504	27.4322	0.832083					126	25.8656	1.26857	23.691	2.50357					126	24.8281	1.11631	26.6271	1.607
	126.5	23.5616	1.60216	27.4322	0.810136					126.5	26.1632	1.23828	24.0686	2.49065					126.5	24.8281	1.11631	27.0299	1.50465
	127	23.4301	1.60509	27.4702	0.761499					127	26.3775	1.223	24.5838	2.43113					127	24.6203	1.15169	27.2905	1.43517
	127.5	23.3404	1.5609	27.4885	0.743285					127.5	26.5393	1.21058	24.8794	2.17938					127.5	24.4	1.16913	27.3804	1.41507
	128	23.3404	1.5609	27.6437	0.810557					128	26.6685	1.20856	24.8794	2.17938					128	24.4	1.16913	27.4552	1.45089
	128.5	23.471	1.47103	27.8691	0.868898					128.5	26.7839	1.22588	24.7015	2.12162					128.5	24.4422	1.19739	27.4765	1.46433
	129	23.7127	1.40094	27.8691	0.938874					129	26.7839	1.22588	24.5815	2.16722					129	24.6337	1.12507	27.5172	1.44532
	129.5	23.9841	1.36127	27.8297	0.978287					129.5	26.6461	1.13956	24.5292	2.21869					129.5	24.8568	1.07302	27.7007	1.45956
	130	24.3564	1.36056	27.5675	1.00145					130	26.4641	1.11708	24.5057	2.24295					130	25.0341	1.08272	27.7007	1.45956
	130.5	24.6985	1.36067	27.4584	0.959887					130.5	26.4369	1.13844	24.5057	2.24697					130.5	25.1965	1.04812	27.6633	1.48371
	131	24.822	1.36391	27.4506	0.926308					131	26.3658	1.16343	24.5057	2.24697					131	25.1965	1.05715	27.5347	1.47264
	131.5	24.9534	1.37892	27.4222	0.912567					131.5	26.3189	1.03357	24.3179	2.02672					131.5	25.1611	1.09256	27.5347	1.47264
	132	24.9534	1.37892	27.4222	0.912567					132	26.3189	1.03357	24.3179	2.02672					132	24.9637	1.11661	27.5749	1.43847
	132.5	24.7712	1.35205	27.4222	0.912567					132.5	26.5914	1.06726	24.9566	1.92163					132.5	24.8184	1.0989	27.7718	1.39116
	133	24.7712	1.35205	27.4374	0.898957					133	26.943	1.06328	25.1812	1.83412					133	24.6472	1.08888	27.7718	1.39116
	133.5	24.7926	1.3482	27.3817	0.9175					133.5	26.9935	1.01277	25.1812	1.83412					133.5	24.4687	1.11455	27.6684	1.38562
	134	25.0757	1.33831	27.3817	0.9175					134	26.9935	0.913113	25.1812	1.83412					134	24.4687	1.11455	27.4042	1.43496
	134.5	25.2381	1.37519	27.1162	0.852872					134.5	26.8493	0.919924	25.3838	1.82393					134.5	24.543	1.17155	27.3149	1.43906
	135	25.3344	1.45629	27.1162	0.852872					135	26.8493	0.919924	25.3838	1.84497					135	24.9882	1.22381	27.3149	1.43573
	135.5	25.5163	1.50109	27.112	0.912131					135.5	26.9112	0.931019	25.3635	1.86529					135.5	25.0385	1.30064	27.4189	1.33169
	136	25.657	1.4923	27.1914	0.865058					136	27.0512	0.928325	25.2148	1.92423					136	25.0385	1.30064	27.4189	1.3232
	136.5	25.6867	1.46359	27.2632	0.891511					136.5	27.1461	0.978977	25.2148	1.92423					136.5	24.7629	1.33282	27.4255	1.31661
	137	25.6867	1.46359	27.8544	0.95935					137	27.1461	0.993199	25.2263	1.98027					137	24.5301	1.35857	27.4447	1.35305
	137.5	25.5451	1.39195	28.1037	0.980212					137.5	27.1461	1.01312	25.3795	1.97515					137.5	24.4559	1.41605	27.6662	1.30342
	138	25.4041	1.28623	28.1512	0.962532					138	27.3152	1.02925	25.6673	1.99952					138	24.4385	1.4216	27.7573	1.36405
	138.5	25.2736	1.22711	28.2291	0.884676					138.5	27.5216	1.0618	26.0653	2.08299					138.5	24.4385	1.4216	27.7573	1.36405
	139	25.1124	1.21933	28.2291	0.884676					139	27.7529	1.08658	26.3733	2.10367					139	24.4385	1.4216	27.37	1.32309
	139.5	24.9444	1.23698	28.0447	0.865175					139.5	27.7547	1.30422	26.4305	2.06174					139.5	24.4425	1.46738	27.225	1.34276
	140	24.7655	1.27401	27.765	0.943376					140	27.7688	1.29011	26.4726	2.01966					140	24.6909	1.46707	27.064	1.30632
	140.5	24.7655	1.27401	27.4092	0.970914					140.5	27.7547	1.30358	26.4726	2.00249					140.5	24.8579	1.48969	26.7278	1.2247
	141	24.774	1.35948	27.2362	0.94748					141	27.6681	1.20532	26.2864	1.8607					141	24.9107	1.49694	26.7278	1.2247
	141.5	25.0183	1.39482	27.2362	0.94748					141.5	27.2326	1.13426	26.0966	1.82575					141.5	24.925	1.4835	26.9279	1.07674
	142	25.0183	1.39482	27.4434	0.951044					142	27.1275	1.23939	26.0644	1.858					142	24.925	1.4835	27.0027	1.00285
	142.5	24.9131	1.38048	27.6109	0.972572					142.5	27.0908	1.30034	26.0644	1.88095					142.5	24.7379	1.40335	27.3045	1.02408
	143	24.7348	1.32479	27.8265	0.976356					143	27.1275	1.30149	26.2629	1.83322					143	24.4899	1.31178	27.6325	1.12212
	143.5	24.7348	1.32479	27.8265	1.00092					143.5	27.1884	1.36829	26.2629	1.83322					143.5	24.4899	1.31178	27.7921	1.16822
	144	24.8399	1.33702	27.8341	0.994296					144	27.568	1.38997	26.2065	1.70425					144	25.0403	1.32895	27.7921	1.16822
	144.5	25.0663	1.37005	28.1086	1.0297					144.5	27.568	1.38997	25.9293	1.49692					144.5	25.1679	1.2859	27.5012	1.23682
	145	25.4489	1.39672	28.4289	1.07493					145	27.5417	1.35926	25.9293	1.49692					145	25.2504	1.30672	27.4183	1.31976
	145.5	25.8237	1.41314	28.5398	1.13321					145.5	27.3274	1.45297	26.0711	1.38071					145.5	25.4664	1.38071	27.4097	1.32833
	146	25.8237	1.41314	28.5398	1.13321					146	27.202	1.48892	26.2174	1.3967					146	25.555	1.40954	27.3046	1.42725
	146.5	25.8061	1.377	28.5015	1.03879					146.5	27.0476	1.41991	26.3636	1.44645					146.5	25.7484	1.40133	27.3046	1.42725
	147	25.5274	1.34399	28.3832	1.01252					147	26.8338	1.34509	26.5745	1.46349					147	26.0461	1.40765	27.3778	1.49442
	147.5	25.3103	1.33299	28.3832	0.952882					147.5	26.7105	1.29979	26.7123	1.3947					147.5	26.0461	1.40765	27.3778	1.49442
	148	25.3103	1.33299	28.3939	0.942223					148	26.6231	1.28156	26.7253	1.4082					148	25.9087	1.38623	27.2715	1.42193
	148.5	25.4159	1.34799	28.5523	0.960082					148.5	26.6231	1.28156	26.7356	1.39798					148.5	25.8742	1.36232	27.1528	1.43607
	149	25.4159	1.39822	28.5523	0.960082					149	26.7221	1.28001	26.753	1.4336					149	25.8742	1.36232	27.1528	1.43607
	149.5	25.3739	1.44029	28.3955	0.977542					149.5	27.1338	1.25094	26.753	1.49747					149.5	26.139	1.35195	27.287	1.52832
	150	25.3458	1.46831	28.14	0.984863					150	27.138	1.28621	26.6725	1.57796					150	26.139	1.35195	27.5258	1.56445
	150.5	25.3458	1.48256	28.0827	0.995604					150.5	27.1752	1.27077	26.5399	1.57976					150.5	26.0822	1.36408	27.7836	1.46762
	151	25.3716	1.45797	28.041	1.00912					151	27.1543	1.26996	26.5399	1.57976					151	26.0183	1.37473	27.8079	1.44332
	151.5	25.5378	1.41229	27.9378	1.03802					151.5	27.1543	1.18932	26.9827	1.66139					151.5	25.9162	1.25815	27.8079	1.31046
	152	25.7134	1.37233	27.8961	1.06426					152	27.0739	1.07669	26.9827	1.66139					152	25.449	1.19777	27.4856	1.17804
	152.5	25.7134	1.37233	27.8673	1.03075					152.5	27.0739	1.07669	26.6621	1.46848					152.5	25.449	1.19777	27.2793	1.07514
	153	25.7304	1.35866	27.8673	1.03075					153	27.1414	1.06131	26.6621	1.46848					153	25.5913	1.24662	27.1361	1.07732
	153.5	25.7571	1.41681	27.9332	0.984827					153.5	27.1506	1.09727	26.7183	1.60511					153.5	25.7874	1.3189	26.8426	1.09168
	154	25.9108	1.34564	27.9332	0.984827					154	27.2742	1.12227	26.7435	1.61924					154	25.8964	1.3732	26.8426	1.09168
	154.5	25.9179	1.33854	27.8391	0.947043					154.5	27.2742	1.21617	26.796	1.56677					154.5	26.0704	1.3226	27.0822	1.1279
	155	25.9478	1.28567	27.7901	0.929374					155	27.23	1.26044	26.9215	1.552					155	26.1418	1.25119	27.4599	1.21332
	155.5	25.952	1.28147	27.767	0.950967					155.5	27.1137	1.22622	27.0386	1.55324					155.5	26.1583	1.23467	27.4608	1.33913
	156	25.9951	1.26601	27.6562	0.973604					156	26.7751	1.25128	27.2534	1.57352					156	26.2828	1.23285	27.4758	1.3624
	156.5	26.0902	1.24387	27.6562	0.973604					156.5	26.6323	1.23397	27.4841	1.60903					156.5	26.2828	1.26082	27.4931	1.34508
	157	26.2697	1.25913	27.6521	1.03896					157	26.6323	1.23397	27.557	1.66594					157	26.135	1.4086	27.4931	1.206
	157.5	26.395	1.27324	27.6521	1.03896					157.5	27.1246	1.31615	27.557	1.66594					157.5	26.0677	1.41577	27.2122	1.17142
	158	26.4918	1.28526	27.4017	1.04439					158	27.3948	1.30789	27.514	1.67441					158	25.8178	1.35678	27.2122	1.17142
	158.5	26.6282	1.3559	27.4017	1.04439					158.5	27.3948	1.30789	27.4139	1.65839					158.5	25.4501	1.38379	27.6208	1.10018
	159	26.6286	1.40692	27.64	0.957197					159	27.2953	1.23225	27.3295	1.7428					159	25.4501	1.38379	27.6208	1.10018
	159.5	26.6371	1.40353	27.7814	0.990373					159.5	27.1712	1.13721	27.3159	1.76332					159.5	25.6109	1.41832	27.1292	1.21873
	160	26.881	1.45214	27.9245	0.96802					160	27.0483	1.13638	27.3159	1.82421					160	25.6928	1.37495	26.9485	1.21701
	160.5	26.881	1.58656	27.9245	0.96802					160.5	27.0483	1.13638	27.4336	1.78727					160.5	25.6928	1.37495	26.9485	1.21701
	161	26.8791	1.58841	27.7712	0.910071					161	27.0527	1.17893	27.5716	1.67786					161	25.5592	1.31704	27.0968	1.22077
	161.5	26.8028	1.62434	27.658	0.93371					161.5	27.0852	1.162	27.6544	1.59514					161.5	25.2059	1.28074	27.4343	1.17246
	162	26.5989	1.66567	27.658	0.93371					162	27.1475	1.14352	27.7175	1.53203					162	25.2059	1.28074	27.7274	1.12161
	162.5	26.3952	1.66249	27.7208	0.963029					162.5	27.1475	1.14352	27.7175	1.50877					162.5	25.3076	1.37328	27.8032	1.16411
	163	26.3887	1.66898	27.8391	0.989495					163	26.9963	1.19486	27.674	1.45181					163	25.5708	1.39954	27.8032	1.16411
	163.5	26.3887	1.71394	27.9216	1.03686					163.5	26.5765	1.24023	27.298	1.40004					163.5	25.7263	1.41849	27.6024	1.18242
	164	26.6384	1.72232	27.9805	0.979936					164	26.1002	1.32999	27.0987	1.41262					164	25.7263	1.41849	27.566	1.21878
	164.5	26.881	1.67781	27.9818	0.978656					164.5	25.7556	1.38093	27.0247	1.43575					164.5	25.5268	1.40297	27.4962	1.28185
	165	27.1392	1.60821	27.9818	0.978656					165	25.5851	1.39597	27.0247	1.43575					165	25.1631	1.36681	27.4818	1.29621
	165.5	27.3834	1.57425	28.2862	1.00364					165.5	25.5851	1.39597	27.0675	1.49277					165.5	25.1631	1.36681	27.2454	1.18614
	166	27.4511	1.606	28.5426	1.07309					166	25.9898	1.44518	27.3226	1.57287					166	25.1876	1.34867	27.2454	1.18614
	166.5	27.4511	1.61733	28.5426	1.07309					166.5	26.3404	1.46633	27.3226	1.67239					166.5	25.1876	1.34867	27.3125	1.27385
	167	27.4036	1.6648	28.2283	1.10481					167	26.5947	1.35841	27.3008	1.69412					167	24.9649	1.39099	27.3125	1.27385
	167.5	27.1899	1.71909	28.0591	1.09723					167.5	27.0079	1.21869	27.2376	1.70912					167.5	24.9649	1.39099	27.3125	1.27385
	168	26.9905	1.77673	27.8815	1.048					168	27.3736	1.23725	27.1871	1.71543					168	25.0299	1.54234	27.4041	1.2927
	168.5	26.9684	1.76706	27.4368	1.04284					168.5	27.5107	1.41289	27.103	1.66482					168.5	25.3623	1.66827	27.4041	1.2927
	169	26.9684	1.76706	27.4368	1.04284					169	27.5107	1.60546	27.103	1.64006					169	25.8915	1.80511	27.3669	1.1239
	169.5	27.1307	1.6882	27.6992	1.12782					169.5	27.4516	1.66464	27.2181	1.52502					169.5	25.8915	1.80511	27.3598	1.11502
	170	27.2395	1.57932	27.8025	1.03825					170	27.0111	1.59938	27.3916	1.38449					170	25.8746	1.65427	27.3598	1.11049
	170.5	27.2842	1.54231	27.9646	1.0124					170.5	26.5912	1.51663	27.3916	1.38449					170.5	25.8746	1.59562	27.1725	1.13345
	171	27.3274	1.49917	28.3044	0.991282					171	26.5912	1.49702	27.2176	1.4328					171	25.921	1.47442	27.0226	1.17058
	171.5	27.3274	1.49917	28.3044	0.991282					171.5	26.5688	1.45245	27.2176	1.41198					171.5	25.921	1.47442	26.8292	1.2093
	172	27.2864	1.4784	28.3044	0.991282					172	26.5125	1.50868	27.2762	1.3534					172	25.7077	1.49208	26.6625	1.27424
	172.5	27.1479	1.45416	28.5402	0.898697					172.5	26.4113	1.60989	27.3671	1.33798					172.5	25.6459	1.53257	26.5814	1.2965
	173	26.9428	1.45318	28.8122	0.910662					173	26.4113	1.66933	27.625	1.43807					173	25.6459	1.53257	26.4003	1.19064
	173.5	26.8206	1.45419	28.8679	0.898665					173.5	26.623	1.7405	27.965	1.60319					173.5	25.8446	1.46912	26.4003	1.19064
	174	26.8206	1.45086	28.8854	0.941327					174	26.8539	1.82124	27.965	1.7062					174	26.1169	1.48083	26.7036	1.15592
	174.5	26.8206	1.40794	28.8854	0.96988					174.5	26.9986	1.81977	27.9465	1.72479					174.5	26.3523	1.55169	26.7686	1.14973
	175	26.7901	1.27392	28.8715	0.983726					175	26.9986	1.81977	27.9192	1.75199					175	26.5734	1.56976	26.7855	1.18515
	175.5	26.7394	1.24755	28.7196	1.00853					175.5	26.9596	1.69114	27.7762	1.71631					175.5	26.5734	1.56976	27.0582	1.20285
	176	26.6779	1.25126	28.7196	1.00853					176	26.751	1.5479	27.6054	1.738					176	26.5035	1.42698	27.2284	1.27187
	176.5	26.5063	1.25639	28.892	1.09574					176.5	26.6396	1.36696	27.6054	1.738					176.5	26.1935	1.37969	27.2284	1.27187
	177	26.4403	1.32242	28.892	1.09574					177	26.6204	1.34204	27.7916	1.67692					177	26.0087	1.36994	26.9912	1.2904
	177.5	26.4403	1.43126	28.4075	1.04066					177.5	26.4783	1.34072	27.7916	1.67692					177.5	26.0039	1.37397	26.8346	1.25496
	178	26.5794	1.61956	27.6911	1.012					178	26.1782	1.37205	27.6769	1.6802					178	25.9255	1.35547	26.6347	1.22057
	178.5	26.8081	1.69087	27.2043	1.01747					178.5	26.0594	1.41918	27.6769	1.6802					178.5	25.7177	1.34242	26.6347	1.22057
	179	26.9509	1.71286	27.2043	1.01747					179	26.0594	1.41918	27.7731	1.56261					179	25.5975	1.34739	26.6846	1.25506
	179.5	26.9509	1.74217	27.581	1.04063					179.5	26.1092	1.4198	27.7731	1.42597					179.5	25.4165	1.40489	27.1292	1.28413
	180	26.9412	1.76018	28.0018	1.07524					180	26.1328	1.41383	27.6434	1.37613					180	25.0492	1.48125	27.1439	1.34273
	180.5	26.926	1.7754	28.3528	1.05116					180.5	26.2072	1.41573	27.5347	1.43137					180.5	24.9066	1.41914	27.2002	1.34435
	181	26.7337	1.72867	28.5374	1.03632					181	26.4347	1.38552	27.3406	1.50152					181	24.9066	1.41914	27.2002	1.34435
	181.5	26.5308	1.7313	28.5439	1.03435					181.5	26.565	1.37001	27.1757	1.52674					181.5	25.1187	1.37628	26.972	1.17355
	182	26.4802	1.7313	28.5712	1.01128					182	26.588	1.40354	27.0964	1.55648					182	25.3847	1.36488	26.972	1.17355
	182.5	26.4802	1.72777	28.6432	1.00568					182.5	26.6448	1.47727	27.0964	1.49024					182.5	25.7037	1.34608	27.4816	1.28016
	183	26.4802	1.71057	28.6432	1.00568					183	26.7733	1.53933	27.1092	1.47749					183	26.0716	1.41141	27.4816	1.47108
	183.5	26.4838	1.70704	28.5214	1.06684					183.5	26.9046	1.59282	27.2244	1.40862					183.5	26.2905	1.57828	27.5079	1.51772
	184	26.4942	1.75314	28.424	1.02647					184	26.9046	1.59282	27.4405	1.41167					184	26.2905	1.57828	27.5079	1.69005
	184.5	26.5816	1.67966	28.383	1.06117					184.5	26.823	1.6573	27.7907	1.48052					184.5	26.0597	1.57194	27.7305	1.63017
	185	26.7199	1.61932	28.1926	1.12254					185	26.5901	1.68667	27.7907	1.48052					185	26.058	1.54989	27.7305	1.63017
	185.5	26.8212	1.58297	28.1926	1.12254					185.5	26.4661	1.66325	27.3403	1.62284					185.5	25.9842	1.47975	27.5203	1.48702
	186	26.85	1.56008	28.3803	1.1484					186	26.4574	1.67038	27.1749	1.63396					186	25.7006	1.41075	27.4559	1.39716
	186.5	26.9813	1.5295	28.4134	1.16135					186.5	26.4574	1.64068	27.1398	1.60957					186.5	25.7006	1.41075	27.3388	1.37147
	187	27.1547	1.54626	28.5048	1.10933					187	26.3328	1.61278	27.1398	1.60957					187	25.738	1.41294	27.0345	1.34084
	187.5	27.2276	1.59716	28.5048	1.10933					187.5	26.3328	1.61278	26.9677	1.58309					187.5	25.8539	1.41541	26.8265	1.27998
	188	27.2568	1.69733	28.3135	1.03383					188	26.5069	1.51819	26.9677	1.58309					188	26.1685	1.40023	26.7741	1.25384
	188.5	27.2568	1.74163	28.0129	0.979869					188.5	26.8353	1.51436	27.1574	1.64989					188.5	26.2123	1.42552	26.7132	1.3148
	189	27.1145	1.88392	28.0129	0.979869					189	27.1388	1.53488	27.3214	1.73398					189	26.2123	1.42552	26.7132	1.3162
	189.5	26.9476	1.85658	28.09	1.06349					189.5	27.3166	1.35701	27.7063	1.79151					189.5	26.1118	1.48092	26.9142	1.34651
	190	26.7876	1.77268	28.5984	1.12144					190	27.3166	1.34239	28.287	1.83168					190	25.9059	1.504	27.1589	1.20015
	190.5	26.6163	1.70237	28.8716	1.08527					190.5	27.305	1.23296	28.7687	1.86567					190.5	25.5971	1.56727	27.1589	1.20015
	191	26.6163	1.70237	28.8716	1.08527					191	27.2953	1.24266	28.7687	1.86567					191	25.5971	1.56727	26.9973	1.14845
	191.5	26.8609	1.66305	28.6335	1.00935					191.5	27.2589	1.27446	28.7059	1.88348					191.5	25.6859	1.6723	26.8208	1.14539
	192	27.1815	1.63898	28.4084	0.975581					192	27.1961	1.31514	28.4395	1.91552					192	25.6859	1.6723	26.6809	1.12245
	192.5	27.4614	1.62942	28.2856	1.05122					192.5	27.1864	1.32481	28.0602	1.9391					192.5	25.6859	1.6723	26.674	1.12918
	193	27.6576	1.67629	28.2856	1.05122					193	27.1236	1.38241	28.0503	1.71213					193	25.7821	1.50895	26.5023	1.14967
	193.5	27.6576	1.67629	28.2893	1.10316					193.5	26.9598	1.51411	28.0367	1.70361					193.5	25.7821	1.45695	26.4329	1.21909
	194	27.2942	1.7709	28.2893	1.10316					194	26.9598	1.51411	28.0367	1.64024					194	25.4056	1.3958	26.372	1.31402
	194.5	26.8797	1.90312	28.1687	1.13324					194.5	27.1086	1.53929	27.8183	1.62693					194.5	25.3946	1.40681	26.372	1.31402
	195	26.8797	1.90312	27.9621	1.09708					195	27.1086	1.57701	27.6844	1.74971					195	25.3946	1.47858	26.372	1.31402
	195.5	26.9075	1.99467	27.8707	1.0777					195.5	27.0826	1.60303	27.6844	1.74971					195.5	25.4441	1.56337	26.5448	1.43738
	196	26.9205	1.98169	27.8476	1.0571					196	26.814	1.66099	27.8947	1.82694					196	25.793	1.64663	26.978	1.37707
	196.5	26.9205	1.88112	27.8434	1.02824					196.5	26.7121	1.5977	28.0033	1.86489					196.5	26.3352	1.68817	26.978	1.37707
	197	26.8294	1.81328	27.8373	0.983333					197	26.7121	1.5977	28.0033	1.86489					197	26.3645	1.65883	26.978	1.37707
	197.5	26.7484	1.79227	27.7248	0.970186					197.5	26.8495	1.5678	27.8507	1.77417					197.5	26.3645	1.62676	26.9789	1.45415
	198	26.7254	1.81525	27.6944	0.947043					198	27.0586	1.42577	27.7069	1.67534					198	26.1615	1.5304	26.9789	1.45415
	198.5	26.7254	1.85857	27.6756	0.95234					198.5	27.0586	1.42577	27.6657	1.65248					198.5	25.9292	1.33579	26.8694	1.53837
	199	26.9436	1.91827	27.6575	0.983954					199	26.7629	1.33254	27.6062	1.63213					199	25.9292	1.33579	26.8564	1.52608
	199.5	27.0875	1.94004	27.6575	1.03053					199.5	26.7629	1.33254	27.3762	1.59242					199.5	26.1757	1.2747	26.6771	1.67032
	200	27.172	1.89371	28.0308	1.06573					200	26.8143	1.43403	27.1128	1.5716					200	26.4108	1.43776	26.6771	1.66112
	200.5	27.2058	1.86142	28.2699	1.10667					200.5	26.8143	1.43403	26.9497	1.55419					200.5	26.5414	1.61349	26.7259	1.58604
	201	27.2829	1.82983	28.3011	1.15134					201	26.8143	1.43403	26.6775	1.53499					201	26.5414	1.67256	26.7573	1.43626
	201.5	27.396	1.71671	28.4484	1.19179					201.5	26.8281	1.49094	26.4497	1.54815					201.5	26.5323	1.68162	26.8923	1.30132
	202	27.396	1.63017	28.7239	1.2373					202	26.9926	1.41697	26.4497	1.54815					202	26.1742	1.66658	27.1305	1.25885
	202.5	27.3366	1.50245	28.9771	1.31512					202.5	27.0267	1.40353	26.863	1.57939					202.5	25.8754	1.59628	27.1965	1.22869
	203	27.3366	1.50245	28.9771	1.31512					203	27.0267	1.47912	27.3029	1.67789					203	25.8023	1.4892	27.2324	1.23993
	203.5	27.4026	1.44808	28.8635	1.19179					203.5	26.9361	1.56977	27.6445	1.71563					203.5	25.7427	1.38281	27.2407	1.23168
	204	27.4755	1.49762	28.6746	1.15875					204	26.6195	1.56637	27.9405	1.67164					204	25.7209	1.34692	27.2407	1.23168
	204.5	27.5281	1.57302	28.5885	1.14467					204.5	26.6195	1.56263	27.9405	1.67164					204.5	25.7209	1.34692	27.1506	1.27417
	205	27.5281	1.57302	28.3678	1.08339					205	26.6506	1.53159	27.885	1.69524					205	26.0793	1.43227	27.0033	1.22678
	205.5	27.4526	1.61835	28.3357	1.08325					205.5	27.0322	1.55939	27.7049	1.5552					205.5	26.3861	1.43456	27.0033	1.22678
	206	27.3436	1.64993	28.3357	1.08325					206	27.2032	1.50222	27.7049	1.5552					206	26.5775	1.42035	27.0826	1.14739
	206.5	27.1978	1.67798	28.3801	1.20796					206.5	27.2091	1.55521	27.7055	1.57564					206.5	26.8602	1.46633	27.0826	1.11565
	207	27.1195	1.68183	28.3801	1.20796					207	27.3205	1.44375	27.7055	1.57564					207	26.9023	1.50819	26.7361	1.05842
	207.5	27.0449	1.67717	28.2585	1.19683					207.5	27.3205	1.44375	27.4714	1.57362					207.5	26.922	1.50089	26.6087	1.18577
	208	26.7533	1.66959	28.0902	1.19021					208	27.3027	1.41362	27.1574	1.61989					208	26.9168	1.50605	26.5994	1.20428
	208.5	26.5066	1.63984	28.0902	1.10959					208.5	27.3027	1.41362	26.9375	1.64287					208.5	26.9168	1.50605	26.5994	1.20876
	209	26.43	1.66808	28.0632	1.09025					209	27.5716	1.47879	26.7911	1.59121					209	26.7363	1.55307	26.7099	1.30566
	209.5	26.3749	1.72316	28.0632	1.0581					209.5	27.8254	1.57671	26.7911	1.59121					209.5	26.3484	1.61389	26.9916	1.33358
	210	26.3749	1.76	28.0632	1.0581					210	27.8254	1.57671	27.121	1.58647					210	25.9684	1.60002	27.0106	1.31464
	210.5	26.8092	1.73258	28.1186	1.00438					210.5	27.7983	1.47674	27.5135	1.61551					210.5	25.9416	1.4712	27.0106	1.26623
	211	26.9952	1.82491	28.1313	1.07562					211	27.5502	1.49954	27.5846	1.67422					211	25.9416	1.4712	26.8746	1.27771
	211.5	26.9952	1.82491	28.1313	1.07562					211.5	27.3479	1.49635	27.5846	1.67422					211.5	25.9821	1.48538	26.646	1.34474
	212	26.9235	1.88649	28.1313	1.07562					212	27.2649	1.43502	27.5846	1.64972					212	25.9821	1.48538	26.646	1.34474
	212.5	26.9158	1.89413	28.2668	1.0668					212.5	27.2048	1.39717	27.6218	1.61253					212.5	25.9498	1.4853	26.6553	1.33543
	213	26.9158	1.89413	28.6166	1.05686					213	27.0823	1.37037	27.6836	1.63072					213	25.9427	1.44468	26.6553	1.23213
	213.5	26.9306	1.87892	28.9183	1.03725					213.5	26.9535	1.34617	27.6836	1.63072					213.5	25.9427	1.36573	26.5022	1.26829
	214	26.9537	1.85582	29.0181	1.03228					214	26.8604	1.31767	27.559	1.66503					214	25.9427	1.28908	26.5022	1.26829
	214.5	27.0975	1.83683	29.0812	1.09998					214.5	26.7483	1.29009	27.2659	1.67285					214.5	25.9512	1.28063	26.6189	1.29382
	215	27.1346	1.87365	29.2433	1.13987					215	26.7396	1.26946	27.0408	1.70754					215	26.0474	1.32135	27.0164	1.27718
	215.5	27.168	1.92611	29.2769	1.1757					215.5	26.7085	1.28666	27.0408	1.70754					215.5	26.2766	1.38337	27.3847	1.28303
	216	27.168	1.99416	29.2769	1.1757					216	26.7396	1.24105	27.1641	1.69356					216	26.2766	1.38337	27.3847	1.28303
	216.5	27.1677	1.99446	29.2381	1.13833					216.5	26.7496	1.23109	27.1641	1.69356					216.5	26.2766	1.38337	27.3072	1.30318
	217	27.0602	2.0283	29.206	1.14673					217	26.7623	1.21838	26.8319	1.70096					217	26.4011	1.38809	27.117	1.21063
	217.5	27.0602	2.0283	29.09	1.13759					217.5	26.8325	1.2195	26.597	1.6732					217.5	26.4122	1.37692	26.7075	1.23603
	218	27.2354	1.91813	28.8309	1.07913					218	26.8362	1.22037	26.597	1.6732					218	26.4122	1.32375	26.527	1.32501
	218.5	27.2354	1.91813	28.5483	1.02012					218.5	27.1322	1.31519	26.9822	1.65751					218.5	26.0557	1.3277	26.4829	1.327
	219	27.0479	1.85952	28.3405	1.00343					219	27.2938	1.36697	27.3604	1.75951					219	25.7426	1.36047	26.4687	1.30918
	219.5	26.9204	1.81696	28.1559	1.04823					219.5	27.2938	1.36697	27.5367	1.80243					219.5	25.646	1.40494	26.2265	1.31591
	220	26.7562	1.76636	28.1559	1.04823					220	27.0862	1.54139	27.7032	1.80292					220	25.4809	1.4724	26.1137	1.32954
	220.5	26.7562	1.76636	28.1559	1.0752					220.5	27.0572	1.5704	27.9882	1.831					220.5	25.4809	1.4724	26.1137	1.32954
	221	27.0444	1.79624	28.1187	1.1759					221	26.9969	1.63075	28.2385	1.82226					221	25.6036	1.60044	26.3203	1.36487
	221.5	27.2863	1.77904	28.1187	1.1759					221.5	26.9035	1.67218	28.3317	1.80332					221.5	25.7251	1.63043	26.6405	1.40214
	222	27.4687	1.80608	28.1187	1.1759					222	26.8136	1.65462	28.3317	1.80332					222	25.835	1.62277	26.8168	1.41397
	222.5	27.5293	1.84913	28.0001	1.21237					222.5	26.8136	1.6162	28.1353	1.77418					222.5	26.1352	1.62301	26.8841	1.41032
	223	27.5293	1.84913	27.7279	1.1864					223	26.8668	1.56302	28.0326	1.70814					223	26.3837	1.6398	27.0081	1.38983
	223.5	27.1761	1.77825	27.4634	1.1772					223.5	27.131	1.47476	27.9554	1.66038					223.5	26.4217	1.60304	27.0698	1.32816
	224	26.9421	1.72736	27.4634	1.1772					224	27.2067	1.41016	27.8247	1.79111					224	26.4345	1.59224	27.1087	1.23299
	224.5	26.9421	1.72736	27.5634	1.17234					224.5	27.2067	1.41016	27.8247	1.79222					224.5	26.425	1.59965	27.1087	1.10724
	225	27.0964	1.68557	28.0574	1.16801					225	27.128	1.41101	27.9998	1.83428					225	26.425	1.56477	26.9837	1.08788
	225.5	27.1205	1.66984	28.5051	1.19044					225.5	26.7811	1.42747	28.0531	1.78098					225.5	26.152	1.51953	26.8736	1.09832
	226	27.1846	1.64745	28.7345	1.20668					226	26.6181	1.48129	28.0531	1.70623					226	25.8012	1.45071	26.8736	1.09832
	226.5	27.3226	1.67809	28.7345	1.20668					226.5	26.6181	1.48129	28.0363	1.64509					226.5	25.7072	1.43772	26.9644	1.15091
	227	27.3226	1.67809	28.5613	1.10345					227	26.7076	1.54218	27.9616	1.62242					227	25.6924	1.42783	27.0773	1.24893
	227.5	27.1899	1.7441	28.3953	1.05813					227.5	26.8609	1.54007	27.8193	1.62354					227.5	25.6924	1.42783	27.0773	1.24893
	228	27.1389	1.79514	28.34	1.03054					228	27.19	1.52187	27.6108	1.6349					228	25.7977	1.39117	26.9367	1.26003
	228.5	27.1389	1.93851	28.2627	1.06389					228.5	27.19	1.52187	27.6108	1.6349					228.5	25.8094	1.42394	26.7288	1.27002
	229	27.173	2.01709	28.2627	1.06389					229	27.1761	1.45543	27.6047	1.6219					229	25.8417	1.39163	26.5626	1.26546
	229.5	27.2538	2.03183	28.3399	1.11883					229.5	27.1761	1.39558	27.6047	1.6219					229.5	25.8417	1.39163	26.3571	1.24448
	230	27.2951	2.02666	28.3399	1.11883					230	27.1761	1.38285	27.2923	1.62341					230	25.8695	1.36085	26.0676	1.21778
	230.5	27.2951	2.02666	28.2816	1.15209					230.5	26.9626	1.37611	26.9091	1.62849					230.5	25.8695	1.32067	26.0676	1.21778
	231	27.2669	2.05421	28.2601	1.15961					231	26.5996	1.40921	26.4666	1.66785					231	25.8072	1.32346	26.2635	1.09479
	231.5	27.0943	2.02494	28.2601	1.12289					231.5	26.5996	1.40921	26.2882	1.67768					231.5	25.527	1.31624	26.5549	1.06953
	232	26.7661	2.04615	28.2795	1.1035					232	26.703	1.54414	26.2723	1.66204					232	25.4221	1.2888	26.6984	1.09242
	232.5	26.5564	2.07492	28.472	1.06386					232.5	26.7235	1.52366	26.253	1.68134					232.5	25.4221	1.2888	26.7323	1.21691
	233	26.5564	2.07492	28.648	1.06881					233	26.7235	1.44011	26.253	1.73977					233	25.8925	1.25862	26.7323	1.21691
	233.5	26.7482	1.93465	28.648	1.06881					233.5	26.6553	1.44416	26.2605	1.74752					233.5	26.2865	1.27121	26.5771	1.35391
	234	27.134	1.91087	28.6231	1.05847					234	26.4256	1.38051	26.3765	1.77548					234	26.2865	1.27121	26.3381	1.39615
	234.5	27.529	1.8732	28.4675	1.12372					234.5	26.2071	1.25837	26.5465	1.82172					234.5	26.1026	1.32393	26.1734	1.3996
	235	27.5695	1.837	28.4675	1.12372					235	26.2071	1.25837	26.6471	1.84679					235	26.0089	1.41763	26.1639	1.39367
	235.5	27.5781	1.82842	28.4873	1.23899					235.5	26.5402	1.21481	26.9033	1.86819					235.5	25.9537	1.43243	26.0877	1.40086
	236	27.6615	1.91791	28.7631	1.29133					236	26.8176	1.34586	26.9033	1.86819					236	25.9015	1.48465	26.0697	1.41886
	236.5	27.6777	1.90169	28.9022	1.31833					236.5	26.8283	1.51816	26.64	1.82337					236.5	25.6533	1.5028	26.0697	1.48431
	237	27.6777	1.88522	28.9619	1.26023					237	26.9614	1.64125	26.64	1.82337					237	25.6533	1.5028	26.4129	1.35164
	237.5	27.6777	1.87178	28.9755	1.24503					237.5	27.1476	1.84161	26.7862	1.80235					237.5	26.0085	1.555	26.6649	1.29161
	238	27.4084	1.82876	28.9755	1.16239					238	27.1476	1.84161	26.9486	1.83212					238	26.1587	1.40473	26.8518	1.36054
	238.5	27.3406	1.89656	28.7707	1.08934					238.5	26.7528	1.76552	27.1672	1.78305					238.5	26.1886	1.45697	26.9266	1.37841
	239	27.3406	1.97191	28.7707	1.08934					239	26.6178	1.70428	27.377	1.64963					239	26.4464	1.27465	26.9266	1.37841
	239.5	27.6041	2.16074	28.87	1.12743					239.5	26.6178	1.70428	27.5594	1.57957					239.5	26.728	1.32988	26.5176	1.26365
	240	27.7222	2.18635	28.87	1.19095					240	26.6311	1.70242	27.7029	1.65308					240	26.949	1.40357	26.5176	1.26365

## Sheet: Figure 5c
	1x
	tub-GAL80ts; NP2758-GAL4; 54H02-GAL4/+	Dh44 RNAi JF01822, ACC RNAi GD3482/+	tub-GAL80ts; NP2758-GAL4; 54H02-GAL4 > ACC RNAi GD3482	tub-GAL80ts; NP2758-GAL4; 54H02-GAL4 > Dh44 RNAi JF01822	tub-GAL80ts; NP2758-GAL4; 54H02-GAL4 > Dh44 RNAi JF01822, UAS-ACC RNAi GD3482
	61	41	26	21	56
	25	41	51	11	31
	18	25	34	26	13
	19	26	38	14	3
	-14	16	33	10	10
	22	12	0	3	25
	20	55	-20	-1	45
	52	21	40	20	42
	41	2	42	14	60
	8	60	40	-6	33
	42	53	46	-26	21
	58	48	48	13	47
	18	47	30	-16	68
	45	39	52
