# Supplementary material for: Diverting glial glycolytic flux towards neurons is a memory-relevant role of Drosophila CRH-like signalling
Source: Nat Commun. 2024 Dec 2;15:10467. doi: 10.1038/s41467-024-54778-x (PMC11612226; doi:10.1038/s41467-024-54778-x)
Supplement: Supplementary file 4 — Source Data [file 41467_2024_54778_MOESM4_ESM.zip › Source data Figure 6.xlsx]

## Sheet: Figure 6a
	5x spaced				5x spaced No induction				5x massed
	tub-GAL80ts; NP2758-GAL4/+	tub-GAL80ts; NP2758-GAL4 > Dh44 RNAi JF01822	Dh44 RNAi JF01822/+		tub-GAL80ts; NP2758-GAL4/+	tub-GAL80ts; NP2758-GAL4 > Dh44 RNAi JF01822	Dh44 RNAi JF01822/+		tub-GAL80ts; NP2758-GAL4/+	tub-GAL80ts; NP2758-GAL4 > Dh44 RNAi JF01822	Dh44 RNAi JF01822/+
	36	13	26		49	34	50		12	3	6
	34	-16	19		66	44	25		39	43	2
	27	7	12		38	38	19		42	16	36
	24	-11	40		43	25	39		25	33	41
	19	16	27		55	58	29		27	51	30
	35	16	54		23	67	61		34	14	51
	41	33	38		39	8	28		34	50	25
	13	23	58		26	93	39		13	18	28
	29	19	42		29	40	37		24	62	50
	26	28	33		19	50	37		15	13	-20
	25	-9	15		49	42	72		38	9	13
	5	-10	1						21	53	6
	34	21	21
	20	8	17
	13	-14	27
	30	1	20
	29	34	9
	19	11	43

## Sheet: Figure 6b
	5x spaced				5x spaced No induction					5x massed
	tub-GAL80ts; 54H02-GAL4/+	tub-GAL80ts; 54H02-GAL4 > Dh44-R1 RNAi KK108591	Dh44-R1 RNAi KK108591 /+		tub-GAL80ts; 54H02-GAL4/+	tub-GAL80ts; 54H02-GAL4 > Dh44-R1 RNAi KK108591	Dh44-R1 RNAi KK108591 /+			tub-GAL80ts; 54H02-GAL4/+	tub-GAL80ts; 54H02-GAL4 > Dh44-R1 RNAi KK108591	Dh44-R1 RNAi KK108591 /+
	39	8	33		25	43	39			21	25	9
	37	10	34		24	30	41			14	8	29
	20	14	31		68	35	35			21	20	20
	21	7	22		22	37	25			30	22	26
	43	12	28		27	39	36			41	12	21
	32	24	22		36	27	45			-4	16	-2
	39	33	38		23	31	28			43	18	17
	45	5	27		42	11	38			46	61	23
	27	5	29		30	39	46			43	18	31
	52	9	21		32	20	70			11	34	33
	41	17	21							24	17	19
	36	16	32							26	36	32

## Sheet: Figure 6c
	5x spaced
	tub-GAL80ts; 54H02-GAL4/+	Dh44-R1 RNAi KK108591, ACC RNAi GD3482/+	tub-GAL80ts; 54H02-GAL4 > ACC RNAi GD3482	tub-GAL80ts; 54H02-GAL4 > Dh44-R1 RNAi KK108591	tub-GAL80ts; 54H02-GAL4>Dh44-R1 RNAi KK108591, ACC RNAi GD3482
	52	32	61	20	27
	18	49	35	11	44
	43	44	27	27	9
	20	26	32	2	18
	15	60	14	16	32
	46	30	37	-2	18
	32	30	27	12	32
	26	38	49	-11	49
	17	24	36	37	49
	14	39	48	6	49
	33	27	31	16	30
	29	49	42	-3	40

## Sheet: Figure 6d
	5x spaced
	tub-GAL80ts; NP2758-GAL4; 54H02-GAL4/+	Dh44 RNAi JF01822, ACC RNAi GD3482/+	tub-GAL80ts; NP2758-GAL4; 54H02-GAL4 > ACC RNAi GD3482	tub-GAL80ts; NP2758-GAL4; 54H02-GAL4 > Dh44 RNAi JF01822	tub-GAL80ts; NP2758-GAL4; 54H02-GAL4 > Dh44 RNAi JF01822, UAS-ACC RNAi GD3482
	34	31	58	6	60
	27	15	70	-10	3
	14	50	38	-7	24
	41	17	46	8	37
	34	47	28	-15	28
	25	18	24	14	12
	32	49	33	-16	33
	32	15	32	21	23
	27	44	32	42	15
	43	7	15	27	42
	21	26	5	20	3
	25	30	28	6	24
	37	54	28	11	31
	41	29	9	14	25
	39	8	26	35	3
	41	46	47	0	49
	14	19	28	23	24
	30	58	43	19	43
