# Supplementary material for: Diverting glial glycolytic flux towards neurons is a memory-relevant role of Drosophila CRH-like signalling
Source: Nat Commun. 2024 Dec 2;15:10467. doi: 10.1038/s41467-024-54778-x (PMC11612226; doi:10.1038/s41467-024-54778-x)
Supplement: Supplementary file 4 — Source Data [file 41467_2024_54778_MOESM4_ESM.zip › Source data Figure 7.xlsx]

## Sheet: Figure 7a
	LD mean area (µm2)				LD density/µm2
	tub-GAL80ts; 54H02-GAL4/+	tub-GAL80ts; 54H02-GAL4 > PKA-C1 RNAi JF01188			tub-GAL80ts; 54H02-GAL4/+	tub-GAL80ts; 54H02-GAL4 > PKA-C1 RNAi JF01188
	0.15	0.86			0.0120833	0.035
	0.20	0.80			0.0248333	0.0698333
	0.23	0.53			0.0123333	0.0750833
	0.19	0.33			0.0235	0.0634167
	0.26	0.32			0.0158333	0.0690833
	0.31	0.18			0.02825	0.0166667
	0.24	0.48			0.00933333	0.085
	0.25	0.43			0.0148333	0.0285
	0.21	0.36			0.00908333	0.0528333
	0.32	0.26			0.0375833	0.0341667
	0.25	0.56			0.0335	0.0344167
	0.19	0.26			0.0156667	0.0514167
	0.22	0.26			0.0075	0.0414167
	0.18	0.22			0.033	0.0465833
	0.17	0.38			0.0135	0.05775
	0.21				0.0191667
	0.25				0.0443333

## Sheet: Figure 7b
	LD mean area (µm2)					LD density/µm2
	tub-GAL80ts; 54H02-GAL4/+	tub-GAL80ts; 54H02-GAL4 > PKA-C1 RNAi JF01188	tub-GAL80ts; 54H02-GAL4 > PKA-C1 RNAi JF01188, ACC RNAi GD3482			tub-GAL80ts; 54H02-GAL4/+	tub-GAL80ts; 54H02-GAL4 > PKA-C1 RNAi JF01188	tub-GAL80ts; 54H02-GAL4 > PKA-C1 RNAi JF01188, ACC RNAi GD3482
	0.179	0.51	0.26			0.012	0.032	0.01
	0.24	0.609	0.14			0.01	0.04	0.007
	0.256	0.42	0.2			0.0121	0.03	0.05
	0.19	0.31	0.23			0.01	0.054	0.05
	0.136	0.46	0.208			0.003	0.03	0.02
	0.187	0.5	0.17			0.0281	0.0348	0.001
	0.145	0.32	0.25			0.021	0.08	0.024
	0.217	0.2	0.17			0.0175	0.069	0.012
	0.165	0.408	0.13			0.011	0.024	0.001
	0.36	0.53	0.21			0.023	0.09	0.003
	0.16	0.34	0.28			0.005	0.039	0.019
	0.24	0.32	0.3			0.002	0.096	0.015
	0.35	0.37	0.29			0.022	0.053	0.001
	0.3		0.23			0.0076		0.012
	0.22		0.47			0.014		0.08
	0.2		0.21			0.0021		0.0018
	0.34		0.28			0.005		0.0151
			0.32					0.019

## Sheet: Figure 7c
	1x							5x spaced
				Cold shock @ 2h
	tub-GAL80ts; 54H02-GAL4/+	tub-GAL80ts; 54H02-GAL4 > PKA-C1 RNAi JF01188	PKA-C1 RNAi JF01188 / +	tub-GAL80ts; 54H02-GAL4/+	tub-GAL80ts; 54H02-GAL4 > PKA-C1 RNAi JF01188	PKA-C1 RNAi JF01188 / +		tub-GAL80ts; 54H02-GAL4/+	tub-GAL80ts; 54H02-GAL4 > PKA-C1 RNAi JF01188	PKA-C1 RNAi JF01188 / +
	49	-23	24	10	7	15		60	-5	23
	54	14	52	0	6	5		68	-10	64
	37	5	46	1	22	7		13	41	24
	14	15	41	11	50	-7		51	-50	85
	73	11	10	8	10	23		32	66	47
	60	1	65	15	2	0		34	8	46
	42	20	44	-2	2	-21		38	0	38
	23	21	38	17	-9	23		72	5	32
	35	18	23	10	10	12		36	-13	35
	31	23	19	8	13	15		24	42	41
	26	25	35	7	-5	7		47	11	5

## Sheet: Figure 7d
	1x cycle										5x spaced
	tub-GAL80ts; 54H02-GAL4/+	PKA-C1 RNAi JF01188, ACC RNAi GD3482/+	tub-GAL80ts; 54H02-GAL4 > ACC RNAi GD3482	tub-GAL80ts; 54H02-GAL4 > PKA-C1 RNAi JF01188	tub-GAL80ts; 54H02-GAL4 > PKA-C1 RNAi JF01188, ACC RNAi GD3482						tub-GAL80ts; 54H02-GAL4/+	PKA-C1 RNAi JF01188, ACC RNAi GD3482/+	tub-GAL80ts; 54H02-GAL4 > ACC RNAi GD3482	tub-GAL80ts; 54H02-GAL4 > PKA-C1 RNAi JF01188	tub-GAL80ts; 54H02-GAL4 > PKA-C1 RNAi JF01188, ACC RNAi GD3482
	57	19	31	26	67						52	54	28	-39	22
	64	38	18	6	24						38	35	10	-1	54
	44	21	15	-50	13						39	41	33	42	31
	30	55	18	39	61						46	21	35	-19	55
	13	32	37	6	40						39	48	10	38	35
	24	34	32	0	32						17	33	7	-13	60
	45	55	14	-25	29						30	43	51	46	30
	47	17	43	-49	57						34	14	43	14	63
	38	43	13	42	56						34	41	10	20	38
	25	36	49	53	37						32	17	21	-13	38
	50	40	82	-26	32						36	27	31	-11	-8
											31	28	48	-7	26
