# Supplementary material for: Diverting glial glycolytic flux towards neurons is a memory-relevant role of Drosophila CRH-like signalling
Source: Nat Commun. 2024 Dec 2;15:10467. doi: 10.1038/s41467-024-54778-x (PMC11612226; doi:10.1038/s41467-024-54778-x)
Supplement: Supplementary file 4 — Source Data [file 41467_2024_54778_MOESM4_ESM.zip › Source data Supplementary Figure 1.xlsx]

## Sheet: Supplementary Figure1b
	Dh44-R1 Relative expression
	54H02-GAL4/+	54H02-GAL4 > Dh44-R1 RNAi KK108591	Dh44-R1 RNAi KK108591/+
	0.991066	0.91539	1.01262
	0.980384	0.793824	1.03039
	0.996005	0.813527	1.00856
	1.01085	0.889832	1.01935
	1.01085	0.902636	1.04759
	1.01085	0.925125	1

## Sheet: Supplementary Figure 1c
	LD mean area (µm2)					LD density / µm2
	tub-Gal80ts; 54H02-GAL4/+		tub-Gal80ts; 54H02-GAL4 > UAS-ACC RNAi GD3482			tub-Gal80ts; 54H02-GAL4/+		tub-Gal80ts; 54H02-GAL4 > UAS-ACC RNAi GD3482
	0.27		0.25			0.024		0.067
	0.23		0.22			0.034		0.019
	0.27		0.22			0.029		0.023
	0.31		0.21			0.041		0.036
	0.18		0.28			0.024		0.070
	0.22		0.19			0.017		0.032
	0.23		0.30			0.019		0.016
	0.17		0.24			0.041		0.018
	0.25		0.20			0.051		0.035
	0.23		0.26			0.045		0.031
			0.19					0.005
			0.17					0.024
			0.15
