# Supplementary material for: Diverting glial glycolytic flux towards neurons is a memory-relevant role of Drosophila CRH-like signalling
Source: Nat Commun. 2024 Dec 2;15:10467. doi: 10.1038/s41467-024-54778-x (PMC11612226; doi:10.1038/s41467-024-54778-x)
Supplement: Supplementary file 4 — Source Data [file 41467_2024_54778_MOESM4_ESM.zip › Source data Supplementary Figure 2.xlsx]

## Sheet: Supplementary Figure 2b
	LD mean area (µm2)					LD density/µm2
	tub-Gal80ts ; Dh44-GAL4/+		tub-Gal80ts ; Dh44-GAL4 > Dh44 RNAi JF01822			tub-Gal80ts ; Dh44-GAL4/+		tub-Gal80ts ; Dh44-GAL4 > Dh44 RNAi JF01822
	0.28		0.22			0.019		0.009
	0.22		0.29			0.003		0.003
	0.17		0.28			0.010		0.010
	0.18		0.34			0.016		0.018
	0.27		0.18			0.041		0.031
	0.15		0.18			0.029		0.017
	0.14		0.17			0.018		0.018
	0.13		0.20			0.015		0.041
	0.14		0.14			0.008		0.034
	0.13		0.15			0.024		0.039
	0.16		0.15			0.011		0.023
	0.22		0.15			0.032		0.008

## Sheet: Supplementary Figure 2d
	Dh44 Relative fluorescence intensity relative to PI neurons
	54H02-GAL4 > UAS-mCD8::GFP	MB320C > UAS-mCD8::GFP
	0.445424	3.83473
	1.2447	3.38729
	0.963533	1.07988
	1.05238	5.72054
	1.29397	6.97677

## Sheet: Supplementary Figure 2e
	LD mean area (µm2)					LD density/µm2
	tub-Gal80ts; NP2758-GAL4/+		tub-Gal80ts;NP2758-GAL4 > Dh44 RNAi JF01822, ACC RNAi GD3482			tub-Gal80ts; NP2758-GAL4/+		tub-Gal80ts;NP2758-GAL4 > Dh44 RNAi JF01822, ACC RNAi GD3482
	0.24		0.17			0.037		0.054
	0.17		0.27			0.024		0.046
	0.22		0.36			0.042		0.088
	0.16		0.27			0.006		0.051
	0.23		0.33			0.040		0.021
	0.22		0.31			0.019		0.036
	0.23		0.29			0.040		0.019
	0.22		0.27			0.032		0.041
	0.20		0.37			0.027		0.038
	0.22		0.27			0.008		0.028
	0.17		0.30			0.010		0.084
	0.25		0.28			0.027		0.021
	0.23		0.30			0.016		0.047
	0.21		0.23			0.017		0.017
	0.18		0.28			0.001		0.035
	0.24					0.049
	0.21					0.033
	0.20					0.009
	0.25					0.030
