# Supplementary material for: Diverting glial glycolytic flux towards neurons is a memory-relevant role of Drosophila CRH-like signalling
Source: Nat Commun. 2024 Dec 2;15:10467. doi: 10.1038/s41467-024-54778-x (PMC11612226; doi:10.1038/s41467-024-54778-x)
Supplement: Supplementary file 4 — Source Data [file 41467_2024_54778_MOESM4_ESM.zip › Source data Supplementary Figure 3.xlsx]

## Sheet: Supplementary Figure 3a
	1x							1x no induction
				Cold shock @ 2h
	tub-GAL80ts; NP2758-GAL4/+	tub-GAL80ts; NP2758-GAL4 > Dh44 RNAi KK110160	Dh44 RNAi KK110160/+	tub-GAL80ts; NP2758-GAL4/+	tub-GAL80ts; NP2758-GAL4 > Dh44 RNAi KK110160	Dh44 RNAi KK110160/+		tub-GAL80ts; NP2758-GAL4/+	tub-GAL80ts; NP2758-GAL4 > Dh44 RNAi KK110160	Dh44 RNAi KK110160/+
	86	9	25	21	53	48		19	65	36
	48	13	37	27	-1	19		57	50	59
	39	-18	30	15	18	16		40	26	18
	54	24	51	22	25	33		44	69	39
	43	-9	40	15	9	-29		51	72	38
	36	45	42	8	20	18		42	45	31
	47	8	29	33	33	20		43	49	87
	45	21	22	26	5	-26		68	70	42
	27	2	59	24	16	14		53	24	38
	53	22	52	40	36	1		46	58	26
								65	29	57
								67	53	47

## Sheet: Supplementary Figure 3b
	Dh44 Relative fluorescence intensity in pars intercerebralis neurons
	t=0		t=30 min		t=60 min
	Unpaired	Paired	Unpaired	Paired	Unpaired	Paired
	1.5859	1.09402	1.97628	0.885559	1.63571	2.19807
	1.20056	0.993671	1.42917	1.90114	1.4523	1.44089
	1.29365	0.88102	0.938338	0.860656	1.25403	1.2518
	1.54093	1.62449	1.57419	1.12564	1.80357	0.796438
	1.36323	2.27451	1.04644	1.50467	1.17066	1.57091
	0.972393	1.5	0.982759	1.11705	2.23301	1.03488
	1.38667	1.89815	1.99578	1.77407	0.942065	1.21084
	1.4693	1.16573	1.368	0.810526	1.51	1.54662
