# Supplementary material for: Diverting glial glycolytic flux towards neurons is a memory-relevant role of Drosophila CRH-like signalling
Source: Nat Commun. 2024 Dec 2;15:10467. doi: 10.1038/s41467-024-54778-x (PMC11612226; doi:10.1038/s41467-024-54778-x)
Supplement: Supplementary file 4 — Source Data [file 41467_2024_54778_MOESM4_ESM.zip › Source data Supplementary Figure 4.xlsx]

## Sheet: Suppl. Figure 4a
	1x							1x No induction
				Cold shock @ 2h
	tub-GAL80ts; 54H02-GAL4/+	tub-GAL80ts; 54H02-GAL4 > Dh44-R1 RNAi JF03208	Dh44-R1 RNAi JF03208/+	tub-GAL80ts; 54H02-GAL4/+	tub-GAL80ts; 54H02-GAL4 > Dh44-R1 RNAi JF03208	Dh44-R1 RNAi JF03208/+		tub-GAL80ts; 54H02-GAL4/+	tub-GAL80ts; 54H02-GAL4 > Dh44-R1 RNAi JF03208	Dh44-R1 RNAi JF03208/+
	43	24	45	23	0	20		37	28	44
	27	-4	56	25	19	32		37	42	50
	55	3	15	11	13	21		39	52	38
	38	17	58	5	29	18		43	39	51
	23	21	25	37	3	21		49	50	78
	35	-2	42	8	17	9		36	28	45
	40	31	35	4	22	31		30	29	45
	24	30	41	0	20	4		37	43	57
	50	34	42	11	29	34		32	38	60
	35	30	41	3	39	24		45	40	4
	54	-9	61	10	18	3
	24	34	27	1	15	24
