# Supplementary material for: Diverting glial glycolytic flux towards neurons is a memory-relevant role of Drosophila CRH-like signalling
Source: Nat Commun. 2024 Dec 2;15:10467. doi: 10.1038/s41467-024-54778-x (PMC11612226; doi:10.1038/s41467-024-54778-x)
Supplement: Supplementary file 4 — Source Data [file 41467_2024_54778_MOESM4_ESM.zip › Source data Supplementary Figure 5.xlsx]

## Sheet: Supplementary Figure 5a
	Δτ (ns)
	Before Azide	After Azide
	0.308	0.509
	0.353	0.575
	0.369	0.564
	0.554	0.707
	0.486	0.62
	0.494	0.702
	0.593	0.694
	0.432	0.661
	0.5	0.629

## Sheet: Supplementary Figure 5b 
	Cortex glia region around Kenyon Cells			Cortex glia outside mushroom body
	Control	Dh44-R1 KD in cortex glia		Control	Dh44-R1 KD in cortex glia
	0.616	0.505		0.609	0.456
	0.599	0.61		0.588	0.59
	0.605	0.61		0.609	0.657
	0.541	0.49		0.54	0.506
	0.56	0.499		0.547	0.526
	0.578	0.566		0.535	0.584
	0.57	0.543		0.58	0.522
	0.59	0.457		0.56	0.57
	0.76	0.534		0.64	0.538
	0.548	0.446		0.59	0.57
	0.55	0.55		0.573	0.64
	0.424	0.423		0.401	0.45
	0.575	0.483		0.583	0.5
	0.5	0.68		0.555	0.61
