# Supplementary material for: Diverting glial glycolytic flux towards neurons is a memory-relevant role of Drosophila CRH-like signalling
Source: Nat Commun. 2024 Dec 2;15:10467. doi: 10.1038/s41467-024-54778-x (PMC11612226; doi:10.1038/s41467-024-54778-x)
Supplement: Supplementary file 4 — Source Data [file 41467_2024_54778_MOESM4_ESM.zip › Source data Supplementary Figure 6.xlsx]

## Sheet: Supplementary Figure 6a
	1x
	tub-GAL80ts; 54H02-GAL4/+	Dh44-R1 RNAi JF03208, ACC RNAi GD3482/+	tub-GAL80ts; 54H02-GAL4 > ACC RNAi GD3482	tub-GAL80ts; 54H02-GAL4 > Dh44-R1 RNAi JF03208	tub-GAL80ts; 54H02-GAL4 > Dh44-R1 RNAi JF03208, ACC RNAi GD3482
	42	26	37	15	39
	38	24	26	25	42
	32	35	27	43	52
	44	27	48	10	14
	42	39	57	0	0
	28	55	18	6	38
	36	16	22	22	27
	73	54	33	31	18
	33	23	18	-18	59
	54	7	39	26	60
	18	56	32	36	49
	39	50	23	1	52
	34	68	46	13	46
	32	36	46	15	35
	24	27	28	9	43
	53	46	61	18	42
	49	17	38	6	50
	51	38	14	16	49

## Sheet: Supplementary Figure 6b
	1x
	tub-GAL80ts; NP2758-GAL4/+	tub-GAL80ts; NP2758-GAL4 > Dh44 RNAi JF01822, ACC RNAi GD3482	Dh44 RNAi JF01822, ACC RNAi GD3482 / +
	73	37	50
	71	-28	42
	12	-4	17
	0	-21	21
	25	10	41
	20	22	23
	65	20	17
	43	35	58
	26	-5	33
	10	11	21

## Sheet: Supplementary Figure 6c
1x
			Cold shock @ 2h
tub-GAL80ts; 54H02-GAL4/+	tub-GAL80ts; 54H02-GAL4 > Dh44RNAi JF01822	Dh44 RNAi JF01822/+	tub-GAL80ts; 54H02-GAL4/+	tub-GAL80ts; 54H02-GAL4 > Dh44RNAi JF01822	Dh44 RNAi JF01822/+
32	74	38	24	10	1
43	14	65	30	36	23
26	75	58	17	6	16
22	47	51	13	6	10
40	60	34	16	18	14
81	17	31	10	-4	17
50	39	20	21	2	-9
19	39	14	-8	13	-13
21	35	32	-4	16	49
21	35	41	-15	12	-12
29	28	5	1	13	6
45	20	28
