# Supplementary material for: Diverting glial glycolytic flux towards neurons is a memory-relevant role of Drosophila CRH-like signalling
Source: Nat Commun. 2024 Dec 2;15:10467. doi: 10.1038/s41467-024-54778-x (PMC11612226; doi:10.1038/s41467-024-54778-x)
Supplement: Supplementary file 4 — Source Data [file 41467_2024_54778_MOESM4_ESM.zip › Source data Supplementary Figure 7.xlsx]

## Sheet: Supplementary Figure 7a
	5x
	tub-GAL80ts; NP2758-GAL4/+	TH-GAL80, Dh44 RNAi JF01822 / +	tub-GAL80ts; NP2758-GAL4 > Dh44 RNAi JF01822	tub-GAL80ts; NP2758-GAL4; TH-GAL80 > Dh44 RNAi JF01822
	48	26	-4	37
	26	38	15	38
	50	38	-1	37
	38	51	25	27
	61	35	-11	37
	37	38	1	51
	44	36	36	1
	26	37	-15	29
	10	53	20	27
	61	29	-11	41
	29	42	10	16
	52	25	28	33

## Sheet: Supplementary Figure 7b
	5x spaced				5x no induction				5x massed
	tub-GAL80ts; NP2758-GAL4/+	tub-GAL80ts; NP2758-GAL4 > Dh44 RNAi KK110160	Dh44 RNAi KK110160/+		tub-GAL80ts; NP2758-GAL4/+	tub-GAL80ts; NP2758-GAL4 > Dh44 RNAi KK110160	Dh44 RNAi KK110160/+		tub-GAL80ts; NP2758-GAL4/+	tub-GAL80ts; NP2758-GAL4 > Dh44 RNAi KK110160	Dh44 RNAi KK110160/+
	64	5	38		57	63	39		24	29	23
	30	1	15		58	21	46		24	51	12
	44	7	51		62	40	68		-2	19	27
	31	14	32		77	62	31		61	44	27
	28	15	49		70	30	72		51	32	-5
	20	10	9		61	62	35		33	25	17
	25	46	30		50	39	17		33	23	47
	61	50	17		58	27	28		21	46	56
	23	29	44		29	50	76		30	24	27
	34	44	61		52	60	32		2	14	19
	53	-2	26		49	48	43		39	34	13
	50	13	43		38	57	48		33	6	13
	20	23	42
	32	29	22
	32	-3	26
	43	-28	40
	53	29	64
	47	34	23

## Sheet: Supplementary Figure 7c
	5x spaced				5x No induction				5x Massed
	tub-GAL80ts; 54H02-GAL4/+	tub-GAL80ts; 54H02-GAL4 > Dh44-R1 RNAi JF03208	Dh44-R1 RNAi JF03208/+		tub-GAL80ts; 54H02-GAL4/+	tub-GAL80ts; 54H02-GAL4 > Dh44-R1 RNAi JF03208	Dh44-R1 RNAi JF03208/+		tub-GAL80ts; 54H02-GAL4/+	tub-GAL80ts; 54H02-GAL4 > Dh44-R1 RNAi JF03208	Dh44-R1 RNAi JF03208/+
	25	8	28		25	43	36		32	40	28
	52	10	22		14	30	45		12	30	48
	43	12	33		48	45	31		5	39	19
	32	24	34		36	39	46		27	-15	27
	21	24	20		39	27	60		56	21	3
	16	16	25		22	30	11		33	16	30
	32	16	23		28	23	29		29	33	69
	29	13	52		38	55	30		-4	42	2
	59	24	13		41	37	22		14	25	43
	16	13	35		27	33	27		59	23	3

## Sheet: Supplementary Figure 7d
	1x
	tub-GAL80ts; 54H02-GAL4/+	Dh44-R1 RNAi JF03208, ACC RNAi GD3482/+	tub-GAL80ts; 54H02-GAL4 > ACC RNAi GD3482	tub-GAL80ts; 54H02-GAL4 > Dh44-R1 RNAi JF03208	tub-GAL80ts; 54H02-GAL4 > Dh44-R1 RNAi JF03208, ACC RNAi GD3482
	32	36	21	11	0
	31	49	34	6	7
	19	18	43	3	-2
	34	41	45	40	39
	33	21	45	-1	53
	40	26	22	-11	15
	37	34	22	-4	44
	22	31	40	22	19
	34	28	55	18	28
	45	20	27	19	38
	25	27	17	0	61
	18	32	18	35	46
	56	28	19	4	25
	29	30	52	30	28
	27	46	38	23	35
	10	23	32	-5	24
	21	28	14	13	52
	23	1	42	-2	14

## Sheet: Supplementary Figure 7e
	5x spaced						5x spaced
	tub-GAL80ts; NP2758-GAL4/+	tub-GAL80ts; NP2758-GAL4 > Dh44 RNAi JF01822, ACC RNAi GD3482	Dh44 RNAi JF01822, ACC RNAi GD3482 / +				tub-GAL80ts; 54H02-GAL4/+	tub-GAL80ts; 54H02-GAL4 > Dh44RNAi JF01822	Dh44 RNAi JF01822/+
	61	24	35				26	22	35
	35	28	5				34	37	31
	48	24	51				41	58	43
	47	10	49				22	26	38
	48	21	55				61	28	14
	15	33	20				32	14	62
	42	20	38				15	57	54
	21	-6	30				21	21	40
	36	23	37				48	6	26
	19	-8	32				39	36	29
	40	-24	31				24	18	16
	55	49	40				17	36	46
