# Supplementary material for: Diverting glial glycolytic flux towards neurons is a memory-relevant role of Drosophila CRH-like signalling
Source: Nat Commun. 2024 Dec 2;15:10467. doi: 10.1038/s41467-024-54778-x (PMC11612226; doi:10.1038/s41467-024-54778-x)
Supplement: Supplementary file 4 — Source Data [file 41467_2024_54778_MOESM4_ESM.zip › Source data Supplementary Figure 8.xlsx]

## Sheet: Supplementary Figure 8a
	1x No induction				5x spaced No induction				5x massed
	tub-GAL80ts; 54H02-GAL4/+	tub-GAL80ts; 54H02-GAL4 > PKA-C1 RNAi JF01188	PKA-C1 RNAi JF01188 / +		tub-GAL80ts; 54H02-GAL4/+	tub-GAL80ts; 54H02-GAL4 > PKA-C1 RNAi JF01188	PKA-C1 RNAi JF01188 / +		tub-GAL80ts; 54H02-GAL4/+	tub-GAL80ts; 54H02-GAL4 > PKA-C1 RNAi JF01188	PKA-C1 RNAi JF01188 / +
	36	39	51		38	25	33		20	10	25
	28	34	61		31	30	51		10	11	23
	41	51	23		36	41	34		25	23	10
	57	28	18		29	20	35		15	15	8
	61	29	49		15	26	37		11	31	3
	19	61	27		25	36	30		7	10	21
	29	50	26		23	10	24		11	7	11
	32	27	10		30	29	20		26	20	15
	51	36	48		29	40	19		5	18	12
	56	31	57		17	11	7		0	11	13
					27	30	55

## Sheet: Supplementary Figure 8b
	1x							1x No induction				5x spaced				5x spaced No induction				5x massed
				Cold shock @ 2h
	tub-GAL80ts; 54H02-GAL4/+	tub-GAL80ts; 54H02-GAL4 > PKA-C1 RNAi JF01218	PKA-C1 RNAi JF01218 / +	tub-GAL80ts; 54H02-GAL4/+	tub-GAL80ts; 54H02-GAL4 > PKA-C1 RNAi JF01218	PKA-C1 RNAi JF01218 / +		tub-GAL80ts; 54H02-GAL4/+	tub-GAL80ts; 54H02-GAL4 > PKA-C1 RNAi JF01218	PKA-C1 RNAi JF01218 / +		tub-GAL80ts; 54H02-GAL4/+	tub-GAL80ts; 54H02-GAL4 > PKA-C1 RNAi JF01218	PKA-C1 RNAi JF01218 / +		tub-GAL80ts; 54H02-GAL4/+	tub-GAL80ts; 54H02-GAL4 > PKA-C1 RNAi JF01218	PKA-C1 RNAi JF01218 / +		tub-GAL80ts; 54H02-GAL4/+	tub-GAL80ts; 54H02-GAL4 > PKA-C1 RNAi JF01218	PKA-C1 RNAi JF01218 / +
	23	-16	51	49	26	10		36	45	41		28	31	69		26	31	30		21	11	10
	28	11	58	10	7	-17		41	50	51		48	-19	28		30	40	20		17	20	20
	27	-14	43	20	-14	50		24	23	20		68	-10	64		33	20	31		25	21	21
	43	-10	18	10	10	14		40	28	28		41	0	34		25	25	16		10	25	23
	28	16	25	18	19	6		51	29	60		-8	-22	46		40	27	26		17	7	15
	31	-30	24	19	57	9		28	16	34		43	-12	22		25	30	29		5	10	11
	47	14	54	-2	20	44		39	27	12		72	22	24		29	23	17		10	3	12
	39	40	38	22	56	17		36	28	52		49	5	46		33	25	30		10	25	5
	25	15	23	11	8	18		40	35	30		15	60	47		34	31	33		11	11	25
	32	20	41	10	9	5		42	33	28		43	-24	10		29	35	35		13	15	19
	33	23	38	15	15	8						31	8	44

## Sheet: Supplementary Figure 8c
	1x							5x spaced
	tub-GAL80ts; 54H02-GAL4/+	PKA-C1 RNAi JF01218, ACC GD3482/ +	tub-GAL80ts; 54H02-GAL4 > ACC RNAi GD3482	tub-GAL80ts; 54H02-GAL4 > PKA-C1 RNAi JF01218	tub-GAL80ts; 54H02-GAL4 > PKA-C1 RNAi JF01218, ACC GD3482			tub-GAL80ts; 54H02-GAL4/+	PKA-C1 RNAi JF01218, ACC GD3482/ +	tub-GAL80ts; 54H02-GAL4 > ACC RNAi GD3482	tub-GAL80ts; 54H02-GAL4 > PKA-C1 RNAi JF01218	tub-GAL80ts; 54H02-GAL4 > PKA-C1 RNAi JF01218, ACC GD3482
	24	66	58	33	27			54	25	40	26	41
	39	40	23	29	50			26	29	44	10	52
	16	63	46	-17	29			27	26	31	42	59
	57	45	43	10	71			45	31	22	15	38
	59	36	33	-3	48			31	46	46	40	46
	14	35	53	3	1			46	33	46	-6	12
	42	54	25	-48	32			30	17	19	2	35
	42	44	15	22	35			12	28	20	20	37
	36	23	28	23	26			36	39	32	-10	31
	14	31	32	10	38			28	31	28	5	28
	41	28	36	-5	41			23	35	31	11	19
				0				32	24	29	18	20
