# Supplementary material for: Diverting glial glycolytic flux towards neurons is a memory-relevant role of Drosophila CRH-like signalling
Source: Nat Commun. 2024 Dec 2;15:10467. doi: 10.1038/s41467-024-54778-x (PMC11612226; doi:10.1038/s41467-024-54778-x)
Supplement: Supplementary file 4 — Source Data [file 41467_2024_54778_MOESM4_ESM.zip › Source data Supplementary Table 1.xlsx]

## Sheet: Shock avoidance 
	Shock Avoidance						Shock Avoidance
1st RNAi	tub-GAL80ts; NP2758-GAL4/+	tub-GAL80ts; NP2758-GAL4 > Dh44 RNAi JF01822	Dh44 RNAi JF01822/+			2nd RNAi	tub-GAL80ts; NP2758-GAL4/+	tub-GAL80ts; NP2758-GAL4 > Dh44 RNAi KK110160	Dh44 RNAi KK11060/+
	50	50	35				67	48	39
	41	41	33				36	49	37
	62	48	40				51	63	47
	48	67	36				50	29	25
	70	3	46				49	53	38
	19	50	60				16	63	59
	49	74	38				61	51	58
	75	23	57				49	43	41
	69	67	58				61	48	48
	11	71	54				30	62	44
	22	48	55				32	38	34
	71	70	52				76	36	65

## Sheet: Naïve odour avoidance
	Naïve odour avoidance OCTANOL				Naïve odour avoidance Methylcyclohexanol
1st RNAi	tub-GAL80ts; NP2758-GAL4/+	tub-GAL80ts; NP2758-GAL4 > Dh44 RNAi JF01822	Dh44 RNAi JF01822/+		tub-GAL80ts; NP2758-GAL4/+	tub-GAL80ts; NP2758-GAL4 > Dh44 RNAi JF01822	Dh44 RNAi JF01822/+
	73	47	43		46	73	70
	60	47	60		57	91	33
	63	67	23		26	70	67
	65	45	43		64	77	76
	78	37	60		60	48	24
	24	38	43		51	53	57
	58	59	52		54	52	89
	82	74	29		44	61	48
	56	69	48		46	30	49
	48	81	42		34	57	32
	Naïve odour avoidance OCTANOL				Naïve odour avoidance Methylcyclohexanol
2nd RNAi	tub-GAL80ts; NP2758-GAL4/+	tub-GAL80ts; NP2758-GAL4 > Dh44 RNAi KK110160	Dh44 RNAi KK11060/+		tub-GAL80ts; NP2758-GAL4/+	tub-GAL80ts; NP2758-GAL4 > Dh44 RNAi KK110160	Dh44 RNAi KK11060/+
	38	54	67		55	55	51
	61	57	56		46	83	36
	71	32	74		60	33	47
	58	39	77		66	53	63
	47	65	50		37	43	86
	58	77	39		44	58	65
	47	50	65		39	35	39
	57	52	24		68	10	59
	35	23	55		52	57	60
	35	64	63		77	77	65
	53	57	51		61	86	59
	39	66			82	72
