# Supplementary material for: Diverting glial glycolytic flux towards neurons is a memory-relevant role of Drosophila CRH-like signalling
Source: Nat Commun. 2024 Dec 2;15:10467. doi: 10.1038/s41467-024-54778-x (PMC11612226; doi:10.1038/s41467-024-54778-x)
Supplement: Supplementary file 4 — Source Data [file 41467_2024_54778_MOESM4_ESM.zip › Source data Supplementary Table 2.xlsx]

## Sheet: Shock avoidance 
	Shock Avoidance						Shock Avoidance
1st RNAi	tub-GAL80ts; 54H02-GAL4/+	tub-GAL80ts; 54H02-GAL4 > Dh44-R1 RNAi KK108591	Dh44-R1 RNAi KK108591 /+			2nd RNAi	tub-GAL80ts; 54H02-GAL4/+	tub-GAL80ts; 54H02-GAL4 > Dh44-R1 RNAi JF03208	Dh44-R1 RNAi JF03208/+
	21	14	-20				30	37	51
	53	61	90				42	34	41
	71	47	65				37	33	36
	60	74	86				49	29	38
	61	92	68				40	30	43
	68	76	70				48	39	46
	100	100	64				37	55	40
	81	71	59				34	51	35
	58	62	94				42	66	45
	85	76	100				43	61	42
	78	56	74
	100	65	89

## Sheet: Naïve odour avoidance
	Naïve odour avoidance OCTANOL				Naïve odour avoidance Methylcyclohexanol
1st RNAi	tub-GAL80ts; 54H02-GAL4/+	tub-GAL80ts; 54H02-GAL4 > Dh44-R1 RNAi KK108591	Dh44-R1 RNAi KK108591 /+		tub-GAL80ts; 54H02-GAL4/+	tub-GAL80ts; 54H02-GAL4 > Dh44-R1 RNAi KK108591	Dh44-R1 RNAi KK108591 /+
	73	51	57		75	50	48
	37	68	67		86	70	50
	95	58	55		60	71	50
	72	33	25		56	50	54
	53	76	71		26	39	53
	86	79	92		28	64	40
	56	56	31		38	26	54
	94	29	55		27	63	38
	70	59	61		37	31	64
	69	61	54		21	42	29
	Naïve odour avoidance OCTANOL				Naïve odour avoidance Methylcyclohexanol
2nd RNAi	tub-GAL80ts; 54H02-GAL4/+	tub-GAL80ts; 54H02-GAL4 > Dh44-R1 RNAi JF03208	Dh44-R1 RNAi JF03208/+		tub-GAL80ts; 54H02-GAL4/+	tub-GAL80ts; 54H02-GAL4 > Dh44-R1 RNAi JF03208	Dh44-R1 RNAi JF03208/+
	50	42	58		57	34	58
	47	66	37		58	64	30
	52	42	42		31	29	56
	63	65	51		54	65	63
	43	63	33		61	37	60
	65	46	45		51	52	68
	48	52	31		77	69	75
	53	49	48		70	38	65
	31	45	69		61	69	62
	49	46	41		62	50	59
