# Supplementary material for: Diverting glial glycolytic flux towards neurons is a memory-relevant role of Drosophila CRH-like signalling
Source: Nat Commun. 2024 Dec 2;15:10467. doi: 10.1038/s41467-024-54778-x (PMC11612226; doi:10.1038/s41467-024-54778-x)
Supplement: Supplementary file 4 — Source Data [file 41467_2024_54778_MOESM4_ESM.zip › Source data Supplementary Table 3.xlsx]

## Sheet: qRT-PCR measurement
		PKA-C1 Relative expression				PKA-C1 Relative expression
	1st RNAi	repo-GAL4/+	repo-GAL4 > PKA-C1 RNAi JF01188		2nd RNAi	repo-GAL4/+	repo-GAL4 > PKA-C1 RNAi JF01218
		1.3	0.072			0.528	0.37
		0.56	0.55			0.545	0.33
		0.42	0.142			0.53	0.44
		2.01	0.19			0.69112	0.35
		0.89	0.19
		2.67	0.427
