# Supplementary material for: Diverting glial glycolytic flux towards neurons is a memory-relevant role of Drosophila CRH-like signalling
Source: Nat Commun. 2024 Dec 2;15:10467. doi: 10.1038/s41467-024-54778-x (PMC11612226; doi:10.1038/s41467-024-54778-x)
Supplement: Supplementary file 4 — Source Data [file 41467_2024_54778_MOESM4_ESM.zip › Source data Supplementary Table 4.xlsx]

## Sheet: Shock avoidance 
	Shock Avoidance						Shock Avoidance
1st RNAi	tub-GAL80ts; 54H02-GAL4/+	tub-GAL80ts; 54H02-GAL4 > PKA-C1 RNAi JF01188	PKA-C1 RNAi JF01188 / +			2nd RNAi	tub-GAL80ts; 54H02-GAL4/+	tub-GAL80ts; 54H02-GAL4 > PKA-C1 RNAi JF01218	PKA-C1 RNAi JF01218 / +
	60	35	52				80	55	62
	75	60	58				71	71	53
	53	68	60				60	60	28
	61	51	41				53	55	45
	80	58	70				23	38	23
	23	42	30				50	64	57
	30	37	56				48	40	41
	45	60	60				34	23	44
	56	59	23				27	39	47
	61	62	58				60	41	56

## Sheet: Naïve odour avoidance
	Naïve odour avoidance OCTANOL				Naïve odour avoidance Methylcyclohexanol
1st RNAi	tub-GAL80ts; 54H02-GAL4/+	tub-GAL80ts; 54H02-GAL4 > PKA-C1 RNAi JF01188	PKA-C1 RNAi JF01188 / +		tub-GAL80ts; 54H02-GAL4/+	tub-GAL80ts; 54H02-GAL4 > PKA-C1 RNAi JF01188	PKA-C1 RNAi JF01188 / +
	60	70	35		38	65	55
	68	50	60		68	64	50
	51	62	68		70	50	68
	25	65	65		78	36	55
	60	42	40		60	38	60
	35	50	43		23	61	52
	80	49	37		40	40	27
	35	60	25		65	66	48
	70	58	37		60	54	41
	41	70	80		61	50	82
	Naïve odour avoidance OCTANOL				Naïve odour avoidance Methylcyclohexanol
2nd RNAi	tub-GAL80ts; 54H02-GAL4/+	tub-GAL80ts; 54H02-GAL4 > PKA-C1 RNAi JF01218	PKA-C1 RNAi JF01218 / +		tub-GAL80ts; 54H02-GAL4/+	tub-GAL80ts; 54H02-GAL4 > PKA-C1 RNAi JF01218	PKA-C1 RNAi JF01218 / +
	47	55	62		55	65	42
	51	56	23		61	61	43
	36	19	68		82	50	58
	68	27	45		53	53	55
	71	30	27		48	28	57
	65	68	12		36	64	22
	80	80	67		39	41	61
	56	53	50		49	20	54
	41	47	53		55	23	49
	43	53	58		58	60	53
